# Supplementary material for: The genomic landscape of sensitivity to arsenic trioxide uncovered by genome-wide CRISPR-Cas9 screening
Source: Front Oncol. 2023 May 12;13:1178686. doi: 10.3389/fonc.2023.1178686 (PMC10214836; doi:10.3389/fonc.2023.1178686)
Supplement: Supplementary file 1 [file Table_1.xlsx]

## Sheet: ATO_normalized-total.gene_summa
id	pos|score	pos|p-value	pos|fdr	pos|rank	pos|goodsgrna	pos|lfc
KEAP1	2.87e-10	2.59e-07	0.002475	1	3	10.566
C19orf43	9.42e-07	2.85e-06	0.018152	2	3	8.7163
PIGA	2.12e-05	7.56e-05	0.294554	3	2	4.5552
BBC3	2.24e-05	8e-05	0.294554	4	4	7.5085
PRKCSH	2.64e-05	9.25e-05	0.294554	5	2	1.8063
NTN1	3.62e-05	0.00012926	0.3529	6	4	6.1809
UBALD1	8.37e-05	0.00032095	0.721163	7	3	7.3436
G6PC	9.29e-05	0.00035255	0.721163	8	3	7.3963
EIF2AK1	0.00011096	0.00042042	0.721163	9	4	7.2147
OGT	0.00011148	0.00042249	0.721163	10	3	6.1563
MANEA	0.00011893	0.00046135	0.721163	11	4	5.0077
CCR3	0.00013199	0.00051316	0.721163	12	3	3.6361
CASKIN1	0.00014767	0.00056755	0.721163	13	4	5.0878
NACA2	0.00018478	0.00070485	0.721163	14	2	1.6709
B9D1	0.00019334	0.00073179	0.721163	15	4	4.7799
E2F4	0.00019965	0.00075821	0.721163	16	4	4.7591
ATF4	0.00022899	0.00085923	0.721163	17	4	6.8709
LOC729159	0.00023053	0.00086752	0.721163	18	3	6.412
YPEL3	0.00023757	0.00089084	0.721163	19	2	-0.038753
FAIM	0.00025324	0.00094005	0.721163	20	4	6.6405
PHLDA1	0.0002587	0.00095974	0.721163	21	3	6.1066
DNASE2	0.00026146	0.0009758	0.721163	22	3	5.9391
KIF9	0.00029036	0.0010763	0.721163	23	2	0.53543
RPL7L1	0.00031148	0.0011473	0.721163	24	3	3.7477
ZNF134	0.0003182	0.0011727	0.721163	25	4	4.3282
GNB1L	0.00034314	0.0012633	0.721163	26	1	-0.94202
CCSAP	0.00034505	0.0012696	0.721163	27	4	4.8329
TECPR2	0.00036013	0.0013255	0.721163	28	4	4.5827
SYNRG	0.00036187	0.0013353	0.721163	29	4	6.8284
SVIP	0.0003713	0.0013747	0.721163	30	4	3.976
UBTF	0.00037614	0.0011105	0.721163	31	1	-0.38573
ZNF263	0.00038219	0.0014063	0.721163	32	4	5.8668
IZUMO1R	0.00038772	0.0014234	0.721163	33	4	5.5505
F13B	0.00039593	0.0014535	0.721163	34	2	3.3433
IL11RA	0.00040158	0.0014721	0.721163	35	3	6.2345
RHBDD3	0.00040426	0.001482	0.721163	36	4	6.3493
EFEMP2	0.00041077	0.0015094	0.721163	37	4	5.195
LOC100507462	0.00041573	0.0012214	0.721163	38	2	-0.57433
DCAF12L1	0.00043506	0.0015897	0.731345	39	4	3.942
SYTL5	0.00044871	0.0016457	0.731345	40	2	0.35951
PLEKHH3	0.00047692	0.001755	0.731345	41	3	4.9499
LOC388849	0.0004861	0.0014234	0.721163	42	2	7.8103
KRTAP15-1	0.00048702	0.0017918	0.731345	43	4	4.0323
HHIPL1	0.00048997	0.0018042	0.731345	44	4	4.2718
DCAF11	0.00051694	0.0019021	0.731345	45	4	3.7517
OR1L4	0.00052807	0.0019374	0.731345	46	4	4.3672
DPM1	0.00053603	0.0019648	0.731345	47	4	5.5308
MEGF9	0.00054456	0.0019876	0.731345	48	4	6.3712
WDR20	0.00056003	0.0020544	0.731345	49	4	5.2727
GANAB	0.00056271	0.0020648	0.731345	50	4	6.6803
HSD11B1	0.00057319	0.0021057	0.731345	51	4	5.5554
FBXL3	0.00060704	0.0022321	0.731345	52	2	0.94607
C1QL1	0.00063773	0.0023404	0.731345	53	2	4.0563
ZNF652	0.00064587	0.0023679	0.731345	54	4	5.6268
OXTR	0.00066229	0.0024326	0.731345	55	4	3.3801
SLC15A3	0.0006753	0.0024762	0.731345	56	4	5.7375
ERICH6B	0.00068368	0.0025114	0.731345	57	4	5.3508
LRRC70	0.00068592	0.0025197	0.731345	58	4	4.2033
STYXL1	0.00069198	0.002542	0.731345	59	4	5.4106
CEACAM8	0.00069808	0.0025647	0.731345	60	4	5.1012
PLEKHB2	0.0007029	0.0025813	0.731345	61	4	6.0128
DEF6	0.00070544	0.0025932	0.731345	62	3	4.3198
RBMXL3	0.00070605	0.0025948	0.731345	63	4	4.1062
GNAS	0.0007088	0.0026031	0.731345	64	4	6.0481
SLC1A5	0.00071053	0.0026093	0.731345	65	4	6.3565
KRTAP4-12	0.00071259	0.0026166	0.731345	66	3	1.2375
PDCD4	0.00073796	0.0027072	0.731345	67	4	4.766
STX11	0.0007498	0.0027424	0.731345	68	4	2.869
CHST1	0.00075275	0.0027549	0.731345	69	3	5.3042
ARID2	0.00077991	0.0028538	0.731345	70	4	3.792
ZNF12	0.00078411	0.0028673	0.731345	71	4	4.7313
CLCNKB	0.00078534	0.0028725	0.731345	72	4	4.7405
OR5AK2	0.0007996	0.0029253	0.731345	73	3	5.4624
MRPL21	0.00081812	0.0029932	0.731345	74	2	-0.66582
MXD3	0.00081958	0.0029999	0.731345	75	4	4.2875
UBE2J2	0.00087089	0.0031807	0.731345	76	1	-0.78786
SPAG9	0.00088657	0.0032377	0.731345	77	2	2.8597
NABP1	0.00088785	0.0032429	0.731345	78	4	4.2904
DHRS7	0.00091952	0.0033574	0.731345	79	3	6.6288
PPP1R3E	0.00092365	0.0033802	0.731345	80	2	0.56957
OR2T8	0.00093166	0.0034056	0.731345	81	4	4.992
DNAH9	0.00094001	0.003431	0.731345	82	4	4.3332
APRT	0.00094741	0.0034564	0.731345	83	4	5.6982
ANKRD13C	0.00096347	0.0035082	0.731345	84	4	4.0788
EGR1	0.00097246	0.0035351	0.731345	85	4	2.8578
TSPY3	0.00097466	0.0035403	0.731345	86	4	5.2955
BTN3A2	0.00097641	0.0035475	0.731345	87	1	-0.43742
LOH12CR1	0.00097977	0.0035558	0.731345	88	2	3.2322
AKT3	0.00098375	0.0035698	0.731345	89	2	3.7374
SPRN	0.00098774	0.0035885	0.731345	90	3	4.124
GZMM	0.0010192	0.0036993	0.731345	91	4	2.8374
RNF5	0.0010228	0.0037066	0.731345	92	4	3.172
PEX19	0.0010292	0.0037304	0.731345	93	3	4.6536
GAGE1	0.0010692	0.0038776	0.731345	94	4	3.5445
PCDHGB3	0.0010726	0.0038921	0.731345	95	4	5.3527
ELMOD3	0.0010819	0.0039268	0.731345	96	2	1.1886
IRF5	0.0011239	0.0040796	0.731345	97	4	2.9066
EMC1	0.0011307	0.0032129	0.731345	98	2	7.4784
RAPGEF5	0.0011347	0.0041128	0.731345	99	4	1.6279
CSN2	0.001141	0.004134	0.731345	100	3	4.6617
PCSK4	0.0011417	0.0041371	0.731345	101	3	5.5131
AFF4	0.0011461	0.004148	0.731345	102	4	4.3329
HIPK4	0.0011603	0.0042055	0.731345	103	4	3.536
LBX1	0.0011753	0.0042615	0.731345	104	4	3.7982
JAM3	0.0011767	0.0042656	0.731345	105	4	2.7773
SLC2A2	0.0011952	0.0043257	0.731345	106	4	5.0759
MID1IP1	0.0012092	0.0043791	0.731345	107	4	4.7618
APOL4	0.0012175	0.0044096	0.731345	108	4	6.2805
RAVER1	0.0012375	0.004492	0.731345	109	4	4.3492
AKAP17A	0.0012389	0.0045013	0.731345	110	4	3.5963
HTR2A	0.0012402	0.0045049	0.731345	111	2	0.44763
INSM2	0.0012554	0.0045495	0.731345	112	4	3.4442
EBLN2	0.0012568	0.0045536	0.731345	113	4	3.3987
PLEKHN1	0.0012665	0.0045966	0.731345	114	3	5.2489
ATP12A	0.0012838	0.0046531	0.731345	115	4	3.0511
STRAP	0.0012845	0.0046567	0.731345	116	2	3.8422
FANCD2	0.0012929	0.0046832	0.731345	117	2	1.2394
ZNF514	0.0012989	0.004707	0.731345	118	4	3.5164
ST6GALNAC6	0.0013211	0.0047868	0.732712	119	3	3.6474
PTPRN2	0.0013225	0.004794	0.732712	120	4	3.3887
RNASE9	0.001326	0.0037558	0.731345	121	1	-0.32965
ZNF474	0.0013349	0.004835	0.732712	122	3	6.4037
FIG4	0.001351	0.0048888	0.732712	123	4	4.2873
JCHAIN	0.0013655	0.0049443	0.732712	124	4	4.0789
GJC3	0.0013659	0.0049458	0.732712	125	4	2.7377
IFT81	0.0013984	0.0050526	0.737095	126	4	3.0084
EFNA1	0.0014165	0.0051132	0.740287	127	4	3.9162
IL36RN	0.0014411	0.0052116	0.742171	128	2	3.7627
ZDHHC2	0.0014452	0.005223	0.742171	129	4	3.6173
MMS22L	0.0014512	0.0052427	0.742171	130	4	1.3099
SORCS1	0.0014796	0.0053468	0.747525	131	4	3.0133
KSR2	0.0014832	0.0053587	0.747525	132	4	3.7839
CCL19	0.0014882	0.0041894	0.731345	133	3	4.8897
MRPL11	0.0015039	0.0054442	0.747631	134	2	-0.45926
PMEPA1	0.0015056	0.0054473	0.747631	135	3	5.5687
ZNF419	0.0015129	0.0054769	0.747631	136	4	2.7104
COPS3	0.0015361	0.0043361	0.731345	137	2	7.7647
FCRLB	0.0015566	0.0056328	0.758785	138	1	-0.69501
FER1L6	0.001558	0.005638	0.758785	139	4	4.2422
ATXN7L1	0.0015863	0.0057359	0.766565	140	4	5.4679
TTI1	0.0016029	0.0045309	0.731345	141	3	0.96307
FAM180A	0.0016054	0.0058058	0.76719	142	3	5.5042
MASP2	0.0016094	0.0058209	0.76719	143	4	2.9515
FAH	0.0016345	0.0059115	0.772475	144	2	3.4214
FBXO3	0.0016654	0.0060188	0.772475	145	3	4.548
VEGFB	0.0016667	0.0060234	0.772475	146	4	4.378
ZXDB	0.0016785	0.0060597	0.772475	147	4	3.4956
DAB2	0.0016913	0.0061027	0.772475	148	4	4.7741
RSL1D1	0.0017148	0.0061892	0.772475	149	1	-2.8596
C1orf226	0.0017254	0.0062327	0.772475	150	4	3.1181
SLC6A3	0.001738	0.0062768	0.772475	151	3	5.0726
DOCK5	0.0017591	0.0063467	0.772475	152	4	5.0985
SLC35B4	0.0017714	0.0063954	0.772475	153	4	2.9749
CCDC101	0.0017815	0.0050339	0.737095	154	2	7.2897
URAD	0.0017888	0.0064654	0.772475	155	4	4.6249
TRIM65	0.001798	0.0064913	0.772475	156	3	4.853
C6orf58	0.0018203	0.0065612	0.772475	157	2	1.3302
OR2B11	0.0018207	0.0065622	0.772475	158	4	3.242
USP9Y	0.0018249	0.0065778	0.772475	159	4	2.7624
HPS3	0.0018376	0.0066229	0.772475	160	4	6.1613
POMC	0.0018573	0.0066995	0.772475	161	4	2.3009
RHEBL1	0.0019054	0.0068653	0.772475	162	3	5.6932
B4GALNT1	0.0019132	0.0068974	0.772475	163	4	3.7392
HIF1AN	0.0019248	0.0069394	0.772475	164	2	3.9232
CR1	0.0019257	0.0069435	0.772475	165	4	3.9205
OR4A16	0.001959	0.007058	0.772475	166	4	3.1776
RAB33A	0.0019629	0.0070715	0.772475	167	4	1.5106
HEATR5A	0.0019669	0.0070891	0.772475	168	4	4.4274
HBE1	0.0020081	0.0072368	0.772475	169	4	5.3949
KCNA7	0.0020285	0.0073083	0.772475	170	3	6.1402
LILRA1	0.0020312	0.007315	0.772475	171	3	4.3434
OR13A1	0.002036	0.00733	0.772475	172	3	4.8268
SNAI3	0.0020739	0.0074647	0.772475	173	3	5.4597
CXorf66	0.0020771	0.0074746	0.772475	174	4	3.6952
VPS13B	0.0020828	0.0074937	0.772475	175	4	5.3435
MAPKAPK3	0.0020839	0.0074994	0.772475	176	1	0.10318
HOXA3	0.0020936	0.0075398	0.772475	177	4	2.8726
MSRA	0.0021003	0.0075647	0.772475	178	4	3.9212
SRD5A1	0.0021128	0.0076077	0.772475	179	4	3.6669
DYDC2	0.0021204	0.0076378	0.772475	180	4	3.4819
NR5A1	0.0021452	0.0077248	0.772475	181	3	5.219
GFRA4	0.0021512	0.007746	0.772475	182	3	5.6262
OR4K2	0.0021572	0.0077652	0.772475	183	4	5.5816
RSPO3	0.0021818	0.007846	0.772475	184	2	3.2136
SULT1C2	0.0021893	0.0078693	0.772475	185	3	3.1285
UFSP1	0.0022307	0.0080224	0.772475	186	4	3.2047
TFG	0.002242	0.0080564	0.772475	187	2	3.0421
VSIG10	0.0022546	0.008102	0.772475	188	4	4.7111
CMAS	0.0022666	0.0081393	0.772475	189	4	3.657
LRRTM2	0.0022683	0.0081429	0.772475	190	4	3.6313
HNRNPAB	0.0022749	0.0081667	0.772475	191	4	2.1616
SNCB	0.0022893	0.0082123	0.772475	192	3	4.5672
TFAP2D	0.0022948	0.0082299	0.772475	193	4	3.5198
KRT35	0.002295	0.008232	0.772475	194	4	4.2435
PEG10	0.002302	0.0082636	0.772475	195	4	3.0804
BHLHA15	0.002307	0.0082843	0.772475	196	4	3.7423
SLC7A5	0.002317	0.008319	0.772475	197	4	2.675
TBX19	0.0023186	0.0083253	0.772475	198	4	2.6613
MTSS1	0.0023271	0.0083553	0.772475	199	4	5.063
C9orf3	0.0023475	0.0084289	0.772475	200	2	1.7081
KRT80	0.0023496	0.0084372	0.772475	201	2	3.5414
PTX4	0.0023557	0.0084543	0.772475	202	3	5.1595
KLHL13	0.0023894	0.0085884	0.772475	203	3	5.6334
RIMS2	0.0024002	0.0086175	0.772475	204	2	1.8488
AGRN	0.0024169	0.0086827	0.772475	205	3	5.2314
GRIA2	0.0024529	0.0087983	0.772475	206	2	1.3163
GPAA1	0.002456	0.0088151	0.772475	207	3	5.8209
NOG	0.0024566	0.00882	0.772475	208	4	2.5296
OR2J3	0.0024593	0.0088283	0.772475	209	3	4.6083
BLID	0.0024666	0.008848	0.772475	210	4	3.8402
MUC20	0.0024812	0.0088889	0.772475	211	4	3.919
CRYBB2	0.0024823	0.008892	0.772475	212	4	5.4546
GRAMD1A	0.0024888	0.0089128	0.772475	213	2	3.4104
IER5L	0.0024959	0.0089381	0.772475	214	4	4.0968
DOK1	0.0025045	0.0089646	0.772475	215	3	3.5344
KY	0.0025056	0.0089677	0.772475	216	3	2.9446
GNA13	0.0025172	0.0089993	0.772475	217	4	3.8894
SAMD8	0.0025361	0.0090697	0.772475	218	2	1.7367
TBC1D8	0.0025392	0.0090796	0.772475	219	4	2.9139
WNT16	0.00254	0.0090848	0.772475	220	4	4.672
KRBA1	0.0025434	0.0090946	0.772475	221	4	2.0726
SYNE4	0.002574	0.0091879	0.774	222	4	3.7053
ADAMTS18	0.0025758	0.0091936	0.774	223	4	3.1394
MYO9A	0.0025902	0.0092386	0.774383	224	3	3.9634
NOL3	0.002611	0.009308	0.776795	225	3	0.81593
ACSL6	0.0026282	0.0093666	0.778282	226	4	1.9816
HAT1	0.0026579	0.0094588	0.780962	227	3	5.2293
KRT6A	0.0026636	0.0094806	0.780962	228	2	0.16829
YIPF6	0.0027106	0.0096489	0.786286	229	4	4.2333
SAMHD1	0.0027156	0.0096666	0.786286	230	4	3.7507
GLB1L3	0.0027163	0.0096686	0.786286	231	4	3.8159
CCR2	0.0027333	0.0097261	0.787611	232	4	4.5989
TNFRSF11B	0.002758	0.0098147	0.791432	233	4	2.9119
LAMP2	0.002772	0.0098686	0.79223	234	4	2.9232
DCAF7	0.0027937	0.0099432	0.79223	235	4	2.4392
ZBTB22	0.0027982	0.0099619	0.79223	236	3	4.8651
NT5C3B	0.0028217	0.010054	0.79223	237	2	0.028764
KCNH6	0.0028324	0.01009	0.79223	238	4	2.9866
GCH1	0.0028389	0.010111	0.79223	239	4	4.6439
MAZ	0.00285	0.010153	0.79223	240	4	3.3721
EMD	0.0028556	0.010171	0.79223	241	4	3.6291
SP6	0.0028744	0.010237	0.79223	242	1	-0.76624
RNASE10	0.0028892	0.01029	0.79223	243	4	2.3391
TFPI2	0.0029123	0.010378	0.79223	244	4	3.9708
THAP6	0.002914	0.010385	0.79223	245	3	5.89
INSM1	0.0029213	0.010418	0.79223	246	4	5.2008
CARD14	0.0029271	0.010435	0.79223	247	4	5.6496
GAS2L2	0.0029483	0.010504	0.79223	248	3	5.5346
ASB2	0.0029791	0.010613	0.79223	249	4	4.8027
PIGG	0.0029798	0.010615	0.79223	250	2	0.11087
SH2D3A	0.0029912	0.010649	0.79223	251	3	3.3464
UBE4A	0.0030041	0.010697	0.79223	252	4	4.2176
TMEM191B	0.0030302	0.010792	0.79223	253	4	3.973
CHAC1	0.0030324	0.010797	0.79223	254	2	-0.76746
NANOS1	0.0030538	0.010871	0.79223	255	4	2.1134
KRT79	0.0030616	0.010892	0.79223	256	3	4.6072
RGPD3	0.0030811	0.010952	0.79223	257	3	2.8754
IFT52	0.0030851	0.010964	0.79223	258	3	1.3063
CPNE7	0.0031277	0.011119	0.79223	259	4	4.8183
RAB4A	0.0031328	0.01113	0.79223	260	3	5.0834
CAPS2	0.0031524	0.011194	0.79223	261	4	4.5023
CCDC177	0.0031905	0.011327	0.79223	262	1	0.11568
RPS6KL1	0.0031983	0.011357	0.79223	263	4	2.8489
CLLU1	0.0032146	0.011418	0.79223	264	2	2.3731
NEK1	0.0032147	0.011419	0.79223	265	4	5.0857
EXT1	0.0032431	0.011529	0.79223	266	3	2.1237
LMTK3	0.0032467	0.011539	0.79223	267	3	3.7248
OR2T6	0.0032605	0.011587	0.79223	268	4	2.4719
ZNF350	0.0032688	0.0090583	0.772475	269	3	3.5134
LCLAT1	0.0032783	0.011646	0.79223	270	3	5.3333
AKR1E2	0.0032901	0.011677	0.79223	271	3	4.6095
HS1BP3	0.0032958	0.011694	0.79223	272	2	-0.37429
RPH3A	0.0033149	0.011764	0.79223	273	4	3.1659
NOP10	0.0033365	0.011844	0.79223	274	2	3.2896
CCDC85B	0.0033427	0.011866	0.79223	275	4	4.3836
TNFRSF19	0.0033508	0.011892	0.79223	276	4	2.4935
MTSS1L	0.0033855	0.012017	0.79223	277	4	3.3466
CDH22	0.0034011	0.012068	0.79223	278	3	1.1647
BMP7	0.0034064	0.012084	0.79223	279	4	4.9915
VAV2	0.00341	0.012093	0.79223	280	4	2.8032
FAM83E	0.0034115	0.012098	0.79223	281	4	2.0001
DYRK1B	0.0034377	0.012194	0.79223	282	4	1.5813
ACYP1	0.003443	0.012212	0.79223	283	3	5.2622
GTF3C2	0.0034474	0.012231	0.79223	284	4	4.4933
KIAA0196	0.0034538	0.012254	0.79223	285	3	1.1442
ALPP	0.0034572	0.012264	0.79223	286	4	2.7888
LUZP1	0.0034605	0.012276	0.79223	287	2	3.1628
FOXM1	0.0034607	0.012277	0.79223	288	4	5.4387
PSG6	0.0035065	0.012437	0.79223	289	3	2.3948
GUCY1A2	0.0035331	0.012518	0.79223	290	4	3.7917
LCN15	0.0035502	0.012572	0.79223	291	3	4.2498
CACNA1I	0.0035591	0.012602	0.79223	292	4	1.3323
PSPH	0.0035761	0.012649	0.79223	293	4	1.4538
FAM73B	0.0035978	0.012726	0.79223	294	4	2.0246
AURKB	0.003598	0.012728	0.79223	295	3	4.5246
CSNK1E	0.003604	0.012758	0.79223	296	4	1.7741
PRKAR1A	0.0036118	0.01279	0.79223	297	4	4.7627
KIF5C	0.0036422	0.012904	0.79223	298	4	3.1391
VKORC1	0.0036644	0.012985	0.79223	299	3	1.3296
ADSSL1	0.0036681	0.012998	0.79223	300	4	2.3065
ANKRD61	0.0037045	0.013113	0.79223	301	4	3.061
SOCS3	0.003705	0.013116	0.79223	302	3	4.8754
LYPD5	0.0037108	0.013137	0.79223	303	4	2.6883
TNFSF12	0.0037171	0.01316	0.79223	304	4	3.2453
PELP1	0.003718	0.0071585	0.772475	305	2	7.4706
CARD11	0.003735	0.01322	0.79223	306	3	5.0063
PIAS2	0.0037419	0.013241	0.79223	307	3	4.0152
FAM120C	0.0037697	0.013331	0.79223	308	3	2.5558
FBXO15	0.0037892	0.013404	0.79223	309	4	2.0724
POC5	0.0037917	0.013413	0.79223	310	3	3.5267
CDV3	0.0038014	0.013446	0.79223	311	4	5.7091
ZNF330	0.0038187	0.013502	0.79223	312	2	3.3321
ADNP2	0.0038224	0.013516	0.79223	313	3	3.353
SEMA3B	0.0038329	0.013551	0.79223	314	4	2.1303
EIF4H	0.0038729	0.013695	0.79223	315	3	4.3196
ZIC2	0.003875	0.013704	0.79223	316	3	2.5098
PRPF38A	0.0038954	0.010756	0.79223	317	1	-1.9511
RPS6KA5	0.0039215	0.013842	0.79223	318	4	2.3806
ARSA	0.0039224	0.013844	0.79223	319	4	5.155
RSPH4A	0.0039277	0.013862	0.79223	320	1	-0.99283
MPPED2	0.0039431	0.01392	0.79223	321	3	3.899
TGIF2	0.0039514	0.013948	0.79223	322	4	4.1836
OR8G5	0.0039721	0.014014	0.79223	323	3	4.9883
C11orf1	0.0039764	0.014026	0.79223	324	4	3.583
DMC1	0.0039803	0.014041	0.79223	325	2	3.0322
FNBP1	0.004014	0.014159	0.79223	326	4	4.3779
CCDC124	0.0040176	0.014176	0.79223	327	4	2.0421
CLPS	0.004033	0.014225	0.79223	328	3	3.1145
NSUN2	0.004037	0.014238	0.79223	329	4	5.4651
GAL3ST3	0.0040377	0.014239	0.79223	330	2	3.0322
FARSA	0.0040482	0.0077709	0.772475	331	1	5.0865
KPRP	0.0040775	0.014372	0.79223	332	3	4.592
HAUS7	0.0040835	0.014398	0.79223	333	4	4.8348
TMCC1	0.0040856	0.014405	0.79223	334	2	1.106
FAM229A	0.0040894	0.014418	0.79223	335	3	3.5218
KDELR2	0.0041025	0.014463	0.79223	336	4	4.1381
CT45A6	0.0041136	0.014496	0.79223	337	4	2.8186
DAO	0.0041382	0.014591	0.79223	338	2	1.326
VPS35	0.0041523	0.014632	0.79223	339	3	6.0111
PNMAL2	0.0041618	0.014665	0.79223	340	4	2.3511
ZNF668	0.0041679	0.014681	0.79223	341	4	2.1009
ODF3	0.004174	0.014696	0.79223	342	4	1.879
SRSF5	0.0041777	0.014707	0.79223	343	3	5.1136
KLF14	0.0041877	0.014744	0.79223	344	3	4.5565
NYNRIN	0.0041909	0.014757	0.79223	345	3	1.2071
GABRP	0.0042047	0.014805	0.79223	346	4	5.8715
PHYHD1	0.0042202	0.014855	0.79223	347	3	4.9556
LCE2B	0.0042221	0.01486	0.79223	348	2	3.3247
CDC42EP5	0.0042358	0.014913	0.79223	349	4	4.4954
LAMB3	0.0042435	0.014935	0.79223	350	4	2.6992
ADTRP	0.0042451	0.014937	0.79223	351	4	4.8822
CMTR1	0.0042508	0.011719	0.79223	352	3	-0.38375
HPSE2	0.004264	0.015	0.79223	353	4	3.1351
NKD2	0.0042668	0.015006	0.79223	354	3	5.3364
FAM193A	0.0042936	0.015101	0.793262	355	3	4.3409
OR8A1	0.0042961	0.015109	0.793262	356	2	1.613
WASL	0.0043322	0.01522	0.796921	357	4	2.623
GTF3C3	0.0043488	0.015281	0.797936	358	2	-0.16767
LMOD2	0.0043662	0.015344	0.798622	359	3	4.5723
MNX1	0.0043806	0.01539	0.798622	360	4	3.0985
CD82	0.0043996	0.015456	0.798622	361	3	4.3889
TMED10	0.0044014	0.015462	0.798622	362	2	0.55365
CFAP46	0.0044493	0.015614	0.799904	363	4	2.9725
TRMU	0.0044878	0.015746	0.799904	364	3	5.0167
AURKAIP1	0.0044912	0.012408	0.79223	365	3	4.0512
KPNA6	0.0045005	0.015792	0.799904	366	4	4.4338
NMNAT3	0.0045066	0.015819	0.799904	367	3	1.3117
ZNF169	0.0045391	0.015932	0.799904	368	4	2.0891
CNPY1	0.00454	0.015934	0.799904	369	4	2.9359
EIF3F	0.0045634	0.012618	0.79223	370	2	7.0966
TREM1	0.0045858	0.016083	0.799904	371	3	4.5252
USP51	0.0046119	0.016169	0.799904	372	2	0.014928
INPP5K	0.0046425	0.016273	0.799904	373	4	2.6061
INAFM2	0.0046644	0.016347	0.799904	374	3	4.3567
MAPKAPK5	0.0046645	0.016347	0.799904	375	1	-0.56931
RETN	0.0046662	0.01635	0.799904	376	2	3.2118
BAIAP2L2	0.0046943	0.016449	0.799904	377	4	3.3423
ZNF576	0.0047171	0.016539	0.799904	378	1	-1.7657
PRSS12	0.004743	0.016634	0.799904	379	3	3.5506
FAM71F2	0.0047477	0.016642	0.799904	380	3	4.5295
PHF11	0.0047527	0.016665	0.799904	381	3	4.1807
ASB11	0.0047644	0.016701	0.799904	382	2	3.1322
FLT3	0.0047678	0.016713	0.799904	383	3	3.8898
ADAD1	0.0047697	0.016722	0.799904	384	3	1.3732
OTOR	0.004773	0.016736	0.799904	385	3	5.515
METTL22	0.0047773	0.016754	0.799904	386	4	2.7515
NR1I3	0.0047829	0.016773	0.799904	387	3	4.8245
ANHX	0.0048032	0.016842	0.799904	388	2	3.6832
C8orf33	0.0048223	0.016907	0.799904	389	2	2.7624
RFFL	0.0048409	0.016971	0.799904	390	4	3.2143
PPM1B	0.0048496	0.016999	0.799904	391	4	1.6375
LY6K	0.0048625	0.017042	0.799904	392	4	4.0002
COL26A1	0.0048637	0.017046	0.799904	393	3	4.0705
C2CD4C	0.00487	0.017068	0.799904	394	4	2.9304
HESX1	0.004871	0.01707	0.799904	395	4	4.1605
MFRP	0.0048749	0.017083	0.799904	396	3	1.7791
POU2F2	0.0049062	0.017187	0.799904	397	4	4.4481
NT5E	0.0049115	0.017207	0.799904	398	3	3.5894
APOBEC3D	0.0049275	0.017262	0.799904	399	2	-0.32009
AKT1	0.0049755	0.01741	0.799904	400	4	4.2083
CPN2	0.004977	0.017415	0.799904	401	3	3.6823
MORF4L1	0.004979	0.017425	0.799904	402	3	5.2648
UCN	0.0049801	0.017432	0.799904	403	4	2.5222
CADM2	0.0050327	0.017602	0.799904	404	2	-0.7162
ERGIC2	0.0050403	0.013891	0.79223	405	2	4.5941
SH3RF2	0.0050416	0.017636	0.799904	406	4	2.7364
MARCO	0.0050562	0.017691	0.799904	407	3	3.9444
CCL25	0.0050767	0.017759	0.799904	408	4	2.206
MYADM	0.0050853	0.017791	0.799904	409	3	3.2514
PPAPDC1B	0.0050938	0.017818	0.799904	410	4	2.29
FAM212A	0.005096	0.017827	0.799904	411	3	3.1579
RSRP1	0.0051301	0.017939	0.799904	412	4	2.4934
C2orf50	0.0051307	0.01794	0.799904	413	3	4.0973
ACTL6B	0.005136	0.017952	0.799904	414	3	2.8345
FAM159A	0.0051379	0.017958	0.799904	415	3	2.8899
RGPD4	0.0051538	0.018006	0.799904	416	2	2.4076
RAB11B	0.0051584	0.014216	0.79223	417	3	5.7505
DNAH1	0.0051717	0.018067	0.799904	418	3	3.7679
SFT2D1	0.0051717	0.018068	0.799904	419	4	3.9096
ANGPT1	0.0052121	0.018208	0.799904	420	3	4.2571
KIAA1033	0.0052139	0.018216	0.799904	421	3	5.4568
NASP	0.0052174	0.018224	0.799904	422	3	4.2261
KRTAP24-1	0.0052281	0.018256	0.799904	423	4	4.6271
UBE3C	0.00523	0.018264	0.799904	424	4	4.3938
GRB7	0.0052388	0.018295	0.799904	425	4	3.8156
GDPD2	0.0052431	0.018312	0.799904	426	2	0.22063
OR1J2	0.0052485	0.018328	0.799904	427	4	2.3443
DNAI1	0.0052495	0.018333	0.799904	428	4	4.5772
DISP1	0.0052531	0.018344	0.799904	429	3	4.7284
KRTAP19-2	0.0052537	0.018346	0.799904	430	4	2.0807
MTX1	0.0052746	0.018421	0.799904	431	3	6.0056
PCBP3	0.0052771	0.014531	0.79223	432	2	1.5434
GM2A	0.0052826	0.018455	0.799904	433	4	2.1637
ZNF570	0.0052957	0.018489	0.799904	434	2	-0.45589
FGD3	0.0053158	0.018555	0.799904	435	4	2.6525
PSMD11	0.0053166	0.01464	0.79223	436	2	0.89823
C19orf71	0.005323	0.01858	0.799904	437	4	2.3877
CRHR1	0.0053484	0.018666	0.799904	438	3	5.2935
ADH6	0.0053647	0.018721	0.799904	439	4	3.6315
GCG	0.0054119	0.018872	0.799904	440	4	5.0546
MID1	0.0054284	0.018931	0.799904	441	4	5.0399
KCNK18	0.0054393	0.018966	0.799904	442	3	4.9632
IFI27	0.0054543	0.01902	0.799904	443	4	1.7229
DACT1	0.0054612	0.019046	0.799904	444	2	2.8043
GP9	0.0054925	0.019144	0.799904	445	3	4.1596
NEUROD6	0.0055	0.01917	0.799904	446	4	1.8737
IRF2BP1	0.005506	0.019187	0.799904	447	2	0.24025
CABP5	0.0055163	0.019223	0.799904	448	4	5.0123
DEFA5	0.0055385	0.019284	0.799904	449	4	3.1631
KBTBD8	0.0055532	0.019338	0.799904	450	3	3.8324
INSL6	0.0055586	0.019357	0.799904	451	3	4.1001
RTP5	0.0055664	0.019383	0.799904	452	3	4.8127
TMEM126B	0.0055717	0.0194	0.799904	453	3	3.7239
MEF2B	0.0056042	0.019504	0.799904	454	2	2.8788
ATOH7	0.0056092	0.01952	0.799904	455	4	4.4346
WDR83	0.0056112	0.019527	0.799904	456	1	-0.55846
PAGE2	0.0056204	0.019563	0.799904	457	3	4.9646
STRBP	0.0056274	0.019579	0.799904	458	4	4.4712
ACVR1	0.005632	0.019598	0.799904	459	3	4.3472
MEF2BNB-MEF2B	0.0056391	0.019616	0.799904	460	4	4.5215
DAPL1	0.0056989	0.019825	0.799904	461	4	2.4823
LARS	0.0057111	0.015668	0.799904	462	2	-0.2046
GAB2	0.0057163	0.019885	0.799904	463	2	3.0477
VEGFC	0.005718	0.019891	0.799904	464	3	4.3724
CAPN11	0.005763	0.020033	0.799904	465	2	2.4854
RAB40C	0.0057671	0.020046	0.799904	466	4	0.86214
PCDH15	0.0057689	0.020052	0.799904	467	1	-2.4197
TFAP2B	0.0057759	0.020078	0.799904	468	4	2.8736
SPIN1	0.0057919	0.020138	0.799904	469	3	4.6339
ZC3H15	0.0058148	0.020208	0.799904	470	3	4.4271
EIF4A1	0.0058215	0.020228	0.799904	471	3	1.1226
CD40	0.0058348	0.020269	0.799904	472	4	3.2927
PLOD3	0.005847	0.020315	0.799904	473	4	3.9995
SNAPIN	0.0058479	0.020318	0.799904	474	3	4.7267
PPP2R3B	0.0058727	0.020403	0.799904	475	4	1.7057
SLC12A5	0.005874	0.020407	0.799904	476	4	2.284
APOL3	0.0058799	0.020424	0.799904	477	4	4.4577
NMUR2	0.0058811	0.020428	0.799904	478	2	3.1873
PITHD1	0.0058819	0.020431	0.799904	479	3	3.911
KANK3	0.0059177	0.020549	0.799904	480	4	2.5269
OTOG	0.0059262	0.020575	0.799904	481	3	4.0701
PSMC4	0.0059266	0.020577	0.799904	482	2	0.48498
CDH23	0.0059357	0.02061	0.799904	483	4	3.5983
TMEM52	0.0059708	0.02072	0.799904	484	4	2.2328
PCDHGA11	0.0059792	0.020749	0.799904	485	2	0.028623
DPYSL5	0.0060018	0.020825	0.799904	486	3	4.8323
FAM46D	0.0060026	0.020828	0.799904	487	4	3.9187
PREX1	0.0060116	0.02086	0.799904	488	3	4.0199
CCNL2	0.00603	0.020925	0.799904	489	4	2.6879
UQCRH	0.0060317	0.020932	0.799904	490	3	1.5858
CLEC19A	0.0060369	0.020948	0.799904	491	3	4.1926
PGAP3	0.0060391	0.020957	0.799904	492	4	2.9227
NUDT11	0.0060403	0.02096	0.799904	493	4	3.6663
C5orf46	0.0060565	0.021007	0.799904	494	4	3.9283
CEACAM1	0.006058	0.021012	0.799904	495	3	4.4397
ESRRB	0.0060761	0.021079	0.799904	496	3	3.9318
SLC37A2	0.0060843	0.021106	0.799904	497	1	0.061823
GNS	0.0060977	0.021144	0.799904	498	4	2.8613
MS4A15	0.0061273	0.021235	0.799904	499	4	5.0164
SLC22A18AS	0.0061346	0.021256	0.799904	500	4	2.3287
ANAPC1	0.0061368	0.021263	0.799904	501	2	1.0651
SCAPER	0.0061894	0.021441	0.805044	502	1	-0.44171
C1orf64	0.0062179	0.02154	0.806663	503	3	3.2002
BCAR3	0.0062419	0.021614	0.806663	504	3	3.7656
LOR	0.0062535	0.021654	0.806663	505	4	2.2696
MMP7	0.0062619	0.021681	0.806663	506	3	4.4315
LHX9	0.006277	0.021737	0.806663	507	4	2.8192
PIP	0.0062806	0.021747	0.806663	508	4	1.1801
SUPT5H	0.0062945	0.021782	0.806663	509	3	2.1283
S100Z	0.0063066	0.021822	0.806663	510	4	4.7147
OR52I2	0.0063256	0.021885	0.807437	511	3	4.0294
SLC2A9	0.0063444	0.021953	0.808381	512	4	2.3315
MDP1	0.0063761	0.017418	0.799904	513	2	5.3117
PGAP1	0.0063914	0.022109	0.808965	514	4	4.7652
N6AMT1	0.0063915	0.012201	0.79223	515	1	4.0512
CTAG2	0.0063996	0.022135	0.808965	516	3	4.3667
CRKL	0.0064194	0.022201	0.808965	517	2	2.1141
C1QL2	0.006421	0.017536	0.799904	518	2	0.36734
LIN7B	0.0064243	0.022221	0.808965	519	4	2.4967
RNF26	0.006428	0.022233	0.808965	520	3	4.3099
CA11	0.0064342	0.022252	0.808965	521	2	2.1536
DUSP2	0.0064495	0.022305	0.808965	522	4	4.1986
SLC4A5	0.0064521	0.022313	0.808965	523	2	0.34639
GNG13	0.0064616	0.02235	0.808965	524	4	2.0614
LOC283710	0.0064989	0.022467	0.810567	525	4	1.6974
CDK16	0.0065074	0.022483	0.810567	526	4	1.6711
TMEM51	0.0065171	0.022522	0.810567	527	4	4.3555
OR10H2	0.0065344	0.02257	0.810611	528	4	4.3085
HNF1B	0.0065572	0.022645	0.810611	529	2	0.2489
SMIM3	0.0065591	0.02265	0.810611	530	4	4.2006
CYB5D1	0.0065998	0.022777	0.813331	531	4	2.1608
TP53INP1	0.0066097	0.022811	0.813331	532	3	2.519
HBA2	0.0066339	0.022883	0.814361	533	3	3.6033
ZBTB37	0.0066623	0.022975	0.816123	534	2	0.66324
MAPK10	0.0067233	0.023173	0.819066	535	3	3.9932
CELF2	0.0067254	0.023179	0.819066	536	3	4.3502
ERVV-1	0.0067478	0.023257	0.819066	537	4	3.5078
SDPR	0.0067611	0.0233	0.819066	538	4	3.887
FAM53B	0.0067632	0.023306	0.819066	539	3	4.3947
PIEZO1	0.0067673	0.023323	0.819066	540	2	2.5675
P3H1	0.0067805	0.023358	0.819066	541	3	3.9562
SLC7A10	0.0067969	0.023401	0.819089	542	3	4.4527
OR5M11	0.0068199	0.023477	0.820235	543	1	-1.561
ARHGAP5	0.0068724	0.02364	0.820295	544	2	0.51877
CLIC3	0.0068858	0.02368	0.820295	545	3	4.7998
KRT9	0.0069249	0.023804	0.820295	546	3	2.6052
OR6V1	0.0069389	0.023854	0.820295	547	4	3.925
BMF	0.0069774	0.023974	0.820295	548	2	1.6085
FBXW10	0.0069927	0.024031	0.820295	549	3	3.7831
MLPH	0.007011	0.024085	0.820295	550	2	2.5345
C1orf115	0.0070161	0.024103	0.820295	551	3	3.6585
SIRPA	0.0070877	0.024318	0.820295	552	3	4.1732
CNTNAP5	0.0070963	0.024346	0.820295	553	3	4.1793
SUN1	0.0070985	0.024357	0.820295	554	3	4.4756
WNK2	0.0071	0.024361	0.820295	555	4	2.3433
ASCL2	0.0071311	0.024467	0.820295	556	3	4.5984
SH2B3	0.007135	0.024477	0.820295	557	3	1.0465
PPIAL4C	0.0071354	0.02448	0.820295	558	2	3.3732
KLHL35	0.0071562	0.02456	0.820295	559	3	3.1611
SMAD3	0.0071596	0.024572	0.820295	560	4	4.1066
CACNA1E	0.0071615	0.024574	0.820295	561	3	4.5373
HADHB	0.0071674	0.024593	0.820295	562	4	1.8782
ITGA7	0.0071713	0.024607	0.820295	563	4	1.8227
GPC2	0.0071834	0.02465	0.820295	564	3	4.2068
RCCD1	0.0071875	0.024665	0.820295	565	2	0.21113
EXOC3L4	0.0071965	0.024691	0.820295	566	4	4.1966
ARSH	0.0071987	0.0247	0.820295	567	3	3.7193
FUZ	0.0072009	0.024709	0.820295	568	4	3.6785
LMAN2L	0.0072065	0.024723	0.820295	569	4	3.4553
ACTRT3	0.00724	0.02483	0.822391	570	1	-0.31849
RAI2	0.0072576	0.024884	0.822767	571	4	3.611
ALOX5AP	0.0072888	0.024989	0.823631	572	4	3.4756
KRTAP10-3	0.0072924	0.024999	0.823631	573	3	4.4662
CHPF	0.0073043	0.025039	0.823631	574	4	3.8407
AMN1	0.0073292	0.025125	0.824581	575	3	3.767
INF2	0.007345	0.025175	0.824581	576	3	2.8369
EMC8	0.0073609	0.02523	0.824581	577	3	3.7177
CTH	0.0073804	0.025288	0.824581	578	4	2.3587
NOSTRIN	0.0074421	0.025506	0.824581	579	3	3.7635
ELF5	0.0074458	0.025519	0.824581	580	4	3.4366
DYNLL2	0.0074501	0.025535	0.824581	581	1	-3.5354
MGP	0.0074512	0.025538	0.824581	582	4	2.5752
SAMD14	0.0074901	0.02566	0.824581	583	4	1.5901
CRP	0.0074959	0.025678	0.824581	584	3	3.7532
DACH1	0.0074981	0.025683	0.824581	585	3	4.0365
AGER	0.0075095	0.025725	0.824581	586	3	3.3478
CCNK	0.0075246	0.020414	0.799904	587	3	0.90566
ABHD14A	0.0075364	0.025813	0.824581	588	3	3.7556
ZNF296	0.0075413	0.025827	0.824581	589	4	1.5585
FAM24B	0.0075551	0.02587	0.824581	590	3	2.8401
NOTCH2NL	0.007564	0.020518	0.799904	591	1	-0.082371
ZNF670	0.0075654	0.02052	0.799904	592	3	2.1881
APIP	0.0075683	0.025923	0.824581	593	4	5.2124
FIZ1	0.007579	0.025954	0.824581	594	2	2.7543
DHRS2	0.0076172	0.026071	0.824581	595	4	3.8157
TATDN3	0.0076213	0.026081	0.824581	596	4	3.249
ADAMTS17	0.0076223	0.026083	0.824581	597	3	3.5111
RNF213	0.0076246	0.026091	0.824581	598	3	4.3723
NUP153	0.0076601	0.026196	0.824581	599	1	-1.2978
DPY19L2	0.0076691	0.02622	0.824581	600	4	2.194
FLAD1	0.00768	0.026249	0.824581	601	4	2.9514
GUCY1A3	0.0076865	0.026268	0.824581	602	2	2.9367
BOLA2B	0.007765	0.026536	0.824581	603	1	-1.8871
FOXE3	0.0077847	0.026591	0.824581	604	4	2.2996
WDR66	0.0077893	0.026607	0.824581	605	3	3.5694
IBSP	0.0078002	0.02664	0.824581	606	3	3.2929
C11orf52	0.0078123	0.026671	0.824581	607	3	3.9117
FNDC5	0.0078175	0.02669	0.824581	608	3	3.6535
ALCAM	0.0078273	0.026721	0.824581	609	3	2.9956
TMEM44	0.0078277	0.026722	0.824581	610	4	1.7951
TACC1	0.007836	0.026751	0.824581	611	4	4.4392
ARHGEF15	0.0078377	0.026757	0.824581	612	3	4.5832
PUSL1	0.0078485	0.026792	0.824581	613	4	1.1472
LOC100652758	0.00787	0.026854	0.824581	614	3	1.9106
MEX3D	0.0078873	0.026914	0.824581	615	2	3.2544
MPG	0.0078909	0.026925	0.824581	616	3	4.6481
WDR37	0.0079002	0.026953	0.824581	617	4	1.8111
EIF4G1	0.0079072	0.026979	0.824581	618	3	5.2858
PNPLA7	0.0079225	0.027027	0.824581	619	2	1.4377
ZZEF1	0.0079468	0.027098	0.824581	620	3	5.3111
ITGBL1	0.007975	0.027189	0.824581	621	2	1.0081
TTC26	0.007983	0.027218	0.824581	622	4	1.866
ACACA	0.0080023	0.027279	0.824581	623	3	3.5574
TPGS2	0.0080127	0.027311	0.824581	624	4	2.5842
CD248	0.0080275	0.027349	0.824581	625	1	-0.27506
OR2F1	0.0080637	0.027461	0.824581	626	4	3.1611
RDH5	0.0080639	0.027462	0.824581	627	3	4.2733
SHISA9	0.008085	0.027535	0.824581	628	3	3.5466
GPR101	0.0081087	0.027608	0.824581	629	3	3.3721
PAWR	0.008115	0.027625	0.824581	630	4	1.5997
KCTD15	0.0081292	0.027673	0.824581	631	2	2.5873
RPAIN	0.0081324	0.027684	0.824581	632	1	-0.40678
RAP2A	0.0081371	0.027701	0.824581	633	3	4.0892
PDZD2	0.0081395	0.027707	0.824581	634	4	3.5997
PEX5L	0.0081593	0.027773	0.824581	635	4	3.0435
C2orf40	0.0081845	0.027852	0.824581	636	4	4.7769
ADGRG3	0.0081849	0.027854	0.824581	637	2	0.31014
MED1	0.0081852	0.027856	0.824581	638	4	3.8197
C19orf68	0.0081988	0.027903	0.824581	639	3	3.4052
ZNF385A	0.008218	0.027962	0.824581	640	4	3.8535
ATF2	0.0082374	0.028029	0.824581	641	3	1.6928
CSF3	0.0082413	0.02804	0.824581	642	4	2.9609
NCLN	0.0082608	0.028105	0.824581	643	3	4.5922
SH2D4B	0.0082616	0.028106	0.824581	644	4	1.5026
DPY19L3	0.0082704	0.028127	0.824581	645	3	4.4137
CISH	0.0082895	0.028199	0.824581	646	3	4.5637
PIK3C3	0.0082898	0.028201	0.824581	647	2	0.022623
FLYWCH2	0.0083007	0.028241	0.824581	648	4	1.8011
AHR	0.0083135	0.028275	0.824581	649	4	3.5923
PBX1	0.0083423	0.02837	0.824581	650	1	-2.4319
DND1	0.008356	0.028412	0.824581	651	4	2.3122
ME3	0.0083633	0.028442	0.824581	652	2	2.7851
TEX101	0.008369	0.028457	0.824581	653	4	3.4333
PNLIPRP1	0.0083948	0.028528	0.824581	654	3	2.1588
CAMKK1	0.0084248	0.028625	0.824581	655	4	2.5677
SPATA19	0.0084316	0.028645	0.824581	656	3	4.109
KIAA0556	0.0084472	0.028695	0.824581	657	2	-0.17318
ZNF844	0.0084675	0.028762	0.824581	658	4	2.3577
HCAR1	0.0084748	0.028785	0.824581	659	4	1.65
GPNMB	0.0084986	0.028858	0.824581	660	3	4.5873
ERC1	0.0084997	0.02886	0.824581	661	3	4.0024
STT3B	0.0085155	0.028906	0.824581	662	2	2.2023
MORN3	0.0085212	0.028922	0.824581	663	3	3.5777
ZNF396	0.0085411	0.028984	0.824581	664	4	4.3814
SLC35F3	0.0086046	0.029185	0.824581	665	2	1.0588
C17orf112	0.0086234	0.029247	0.824581	666	4	3.7514
TCERG1L	0.0086571	0.029358	0.824581	667	3	1.7602
HTT	0.0086607	0.02937	0.824581	668	4	2.462
DOCK7	0.0087057	0.029502	0.824581	669	3	5.0459
ERI3	0.008709	0.029513	0.824581	670	3	3.243
CD300LD	0.0087095	0.029518	0.824581	671	2	0.45222
PRMT9	0.0087376	0.029613	0.824581	672	3	3.2352
SLC24A4	0.0087403	0.029619	0.824581	673	3	3.5313
ZMAT3	0.008762	0.029683	0.824581	674	1	-0.56291
ASGR1	0.0087775	0.029736	0.824581	675	3	3.993
LOC100130451	0.0088009	0.029798	0.824581	676	4	3.205
PODNL1	0.0088024	0.029808	0.824581	677	3	4.4531
MTRNR2L6	0.0088144	0.029838	0.824581	678	3	0.91758
DHX58	0.008818	0.029853	0.824581	679	2	2.5573
HDAC5	0.0088252	0.029877	0.824581	680	4	2.5461
ANXA8	0.0088373	0.029915	0.824581	681	4	3.3637
CDK5R1	0.0088669	0.030016	0.824581	682	3	1.9821
OR2B2	0.0088698	0.030024	0.824581	683	3	3.8589
ABCC11	0.0088814	0.03006	0.824581	684	2	3.0267
RTKN	0.008893	0.030094	0.824581	685	2	2.9935
HEBP1	0.0089193	0.030175	0.824581	686	1	-0.21062
SLC26A1	0.0089199	0.030176	0.824581	687	4	2.1085
PRKCD	0.0089598	0.030306	0.824581	688	4	1.5995
AMOT	0.0089675	0.030328	0.824581	689	4	1.5045
WFDC13	0.0089705	0.030339	0.824581	690	4	1.8169
SLC6A2	0.0089718	0.030342	0.824581	691	2	0.215
CHRNG	0.0089767	0.030361	0.824581	692	4	2.1032
USP32	0.0089798	0.030373	0.824581	693	4	3.3716
ASB13	0.0090089	0.030458	0.824581	694	3	3.0837
MYH11	0.009021	0.024276	0.820295	695	3	0.61245
TRIM66	0.0090242	0.030506	0.824581	696	3	1.1726
WNT9A	0.0090539	0.030613	0.824581	697	4	1.5798
AMDHD1	0.0090688	0.030657	0.824581	698	4	4.54
WISP1	0.0090726	0.030669	0.824581	699	4	0.83699
PRM3	0.0090733	0.024413	0.820295	700	3	5.2885
PCDH20	0.0090766	0.030681	0.824581	701	1	0.21348
CPSF6	0.0090804	0.024429	0.820295	702	3	4.3796
CKAP2	0.0090963	0.030734	0.824581	703	4	4.0214
CHRFAM7A	0.0091222	0.030812	0.824581	704	3	3.9859
NELL2	0.0091291	0.030836	0.824581	705	1	-1.5291
WNK1	0.0091313	0.030842	0.824581	706	3	4.5098
ZDHHC6	0.0091665	0.030957	0.824581	707	3	4.0632
INCA1	0.0091815	0.031007	0.824581	708	3	1.7778
C5orf51	0.0092162	0.031119	0.824581	709	4	1.9948
POFUT2	0.0092219	0.031134	0.824581	710	3	3.4906
CTDSPL	0.0092335	0.031179	0.824581	711	4	1.0107
ASF1A	0.009234	0.03118	0.824581	712	2	0.50458
RECK	0.0092546	0.031243	0.824581	713	4	3.6494
FGD6	0.0092655	0.031275	0.824581	714	3	4.4024
MUM1L1	0.0092792	0.031317	0.824581	715	4	2.7591
RNPS1	0.0092864	0.031339	0.824581	716	3	0.59609
TMEM176B	0.0093274	0.031464	0.824581	717	3	4.2527
CCL13	0.0093312	0.031476	0.824581	718	4	3.1625
EDEM3	0.0093314	0.031477	0.824581	719	4	2.87
SNX31	0.0093326	0.031479	0.824581	720	3	3.9465
POU4F2	0.0093388	0.031499	0.824581	721	2	1.2284
RNF44	0.0093455	0.031519	0.824581	722	3	3.2397
ADCY9	0.0093504	0.031537	0.824581	723	4	2.7019
CEACAM5	0.0093584	0.031565	0.824581	724	4	3.741
TNFRSF21	0.0093631	0.031579	0.824581	725	4	3.3104
FILIP1L	0.0093663	0.031592	0.824581	726	4	2.8562
ZDHHC20	0.0093817	0.031638	0.824581	727	4	3.6912
SSX5	0.0093912	0.03167	0.824581	728	1	0.14216
CCDC88C	0.0094437	0.031824	0.825416	729	3	3.4424
CCDC108	0.0094439	0.031824	0.825416	730	3	3.4001
SGCA	0.0094467	0.031831	0.825416	731	4	3.9556
P2RX5	0.009467	0.025418	0.824581	732	3	5.9928
HOMER1	0.009515	0.032031	0.828257	733	4	1.3062
CDC42BPA	0.009525	0.032056	0.828257	734	3	3.5878
NFKBIZ	0.0095485	0.032138	0.828257	735	2	2.2387
TGM5	0.0095631	0.032188	0.828257	736	2	3.5522
DHRS13	0.0095892	0.032268	0.828257	737	4	1.8311
DIDO1	0.0095906	0.03227	0.828257	738	4	4.6961
TUBA3C	0.0096009	0.032295	0.828257	739	3	2.6438
CNGB1	0.0096222	0.032371	0.828257	740	3	3.9365
MAPKAPK2	0.009633	0.032404	0.828257	741	4	2.1027
FAM81B	0.0096533	0.032473	0.828257	742	1	-0.81179
KLHDC10	0.0096589	0.032487	0.828257	743	2	2.5597
GK2	0.009665	0.032504	0.828257	744	2	2.8701
ECH1	0.0096899	0.03259	0.828893	745	4	3.1417
CT47A12	0.0097058	0.03265	0.828893	746	2	0.62247
GREM2	0.00972	0.032703	0.828893	747	4	4.5784
MME	0.0097582	0.032826	0.830916	748	3	1.4891
RFESD	0.0097785	0.032896	0.831572	749	4	4.6165
SLC25A21	0.0098112	0.032994	0.832945	750	4	4.2598
GK5	0.0098339	0.033066	0.833542	751	3	3.8848
CABLES2	0.009846	0.033104	0.833542	752	2	2.7354
ANKRD12	0.009863	0.033161	0.833865	753	3	2.5533
MAP3K7CL	0.0099014	0.033273	0.834294	754	3	4.1577
SMARCD1	0.0099067	0.033289	0.834294	755	3	4.223
ZDHHC17	0.0099154	0.033318	0.834294	756	3	1.4925
C1orf186	0.0099368	0.033373	0.834294	757	4	1.4125
C17orf62	0.0099678	0.033478	0.834294	758	2	0.14484
TM9SF3	0.0099686	0.033481	0.834294	759	3	3.8452
FRY	0.0099718	0.033491	0.834294	760	4	2.5608
BRD7	0.0099835	0.033527	0.834294	761	4	3.3776
GDF15	0.01001	0.033603	0.835102	762	3	2.9487
ZNF182	0.010041	0.033685	0.83565	763	2	1.4758
INSIG1	0.010071	0.033776	0.83565	764	4	3.3394
STT3A	0.010078	0.03379	0.83565	765	3	4.3544
PDXP	0.010084	0.033811	0.83565	766	3	2.9776
ACVR1C	0.010109	0.033887	0.83565	767	4	1.4544
ATG9B	0.010109	0.033888	0.83565	768	3	3.5686
KRT76	0.010139	0.033986	0.83569	769	3	3.7893
CALHM1	0.010176	0.034112	0.83569	770	2	2.8177
KCNS1	0.010177	0.034115	0.83569	771	3	2.062
GRXCR1	0.010194	0.034164	0.83569	772	2	2.6993
OR56B4	0.010208	0.0342	0.83569	773	4	3.6969
TNIP2	0.01023	0.03427	0.83569	774	2	1.054
KMT2A	0.010232	0.034281	0.83569	775	3	5.1007
RNFT2	0.010273	0.03441	0.83569	776	4	1.3017
SPSB2	0.010282	0.034442	0.83569	777	3	3.5454
DPY30	0.010289	0.034468	0.83569	778	4	4.8597
OR5H1	0.010299	0.034507	0.83569	779	3	3.2409
SMURF2	0.010301	0.034513	0.83569	780	3	4.2329
ZNF329	0.010305	0.034526	0.83569	781	3	4.8235
NGB	0.010319	0.034567	0.83569	782	4	1.6725
ACTL7A	0.010335	0.034607	0.83569	783	2	0.85479
DEPTOR	0.010343	0.034633	0.83569	784	3	3.9545
THOC1	0.010359	0.027732	0.824581	785	2	0.36992
MTRF1	0.010375	0.034734	0.836927	786	3	3.8567
PRPH2	0.010387	0.034772	0.836927	787	1	-0.74652
TMEM164	0.010436	0.034926	0.838767	788	2	2.2725
CACNG8	0.010439	0.034936	0.838767	789	3	0.32291
RSPH3	0.010481	0.035082	0.839708	790	4	1.5904
TRIM50	0.010492	0.035113	0.839708	791	4	1.36
HUS1B	0.010498	0.035126	0.839708	792	2	2.8191
SRPK3	0.010524	0.035205	0.839708	793	4	3.9548
PRM2	0.010544	0.035264	0.839708	794	3	1.3087
MAMLD1	0.010571	0.035343	0.839708	795	4	1.5307
ARID1B	0.010596	0.035432	0.839708	796	2	-0.0070285
PNMA1	0.010604	0.035454	0.839708	797	4	3.0349
IPP	0.010611	0.035481	0.839708	798	3	4.4509
MTHFD2	0.010611	0.035482	0.839708	799	4	1.2562
DNASE1L2	0.010641	0.03559	0.839708	800	4	2.0621
RASA4B	0.010649	0.035607	0.839708	801	4	3.454
ZNF454	0.010663	0.035646	0.839708	802	3	4.2242
ZNF85	0.01068	0.035695	0.839708	803	4	2.8125
TEX38	0.01071	0.035786	0.839708	804	4	3.5271
ARMC8	0.010719	0.035817	0.839708	805	3	3.3456
TMEM161B	0.010731	0.035854	0.839708	806	3	3.4437
OR52J3	0.010738	0.035876	0.839708	807	4	3.1192
MIP	0.01075	0.035918	0.839708	808	4	3.521
DCDC2C	0.010762	0.035948	0.839708	809	3	2.9446
PROM1	0.010768	0.035968	0.839708	810	3	3.3199
INA	0.010806	0.036103	0.839708	811	1	-1.2545
TESK2	0.010806	0.036103	0.839708	812	2	2.5019
ZBTB24	0.010812	0.036118	0.839708	813	4	2.3872
HIC1	0.010838	0.036194	0.839708	814	2	2.8122
H2AFB1	0.010858	0.03626	0.839708	815	3	1.9121
TIGD3	0.01086	0.036266	0.839708	816	4	3.9004
PRELID2	0.01087	0.036293	0.839708	817	3	3.8589
HNMT	0.010909	0.03642	0.840152	818	3	3.8451
TMEM134	0.010911	0.036422	0.840152	819	3	0.98485
CPEB2	0.010921	0.029192	0.824581	820	3	2.083
PTPN9	0.010928	0.029208	0.824581	821	2	5.0604
PLIN4	0.010953	0.036548	0.840152	822	3	3.3613
P2RY2	0.010956	0.036556	0.840152	823	4	2.77
ZBTB2	0.010961	0.036572	0.840152	824	4	2.5999
GREB1	0.010963	0.036579	0.840152	825	2	2.4133
IL5	0.010975	0.03662	0.840152	826	3	4.6195
ASB12	0.011015	0.036749	0.841497	827	3	2.4644
FIGNL2	0.011044	0.036841	0.841497	828	4	2.0734
CNTN3	0.011048	0.036856	0.841497	829	3	3.789
MKLN1	0.011053	0.036873	0.841497	830	4	2.8293
RFWD3	0.011068	0.036918	0.841497	831	1	-0.26025
C10orf113	0.011093	0.037	0.841497	832	2	2.3133
C3orf30	0.011112	0.037072	0.841497	833	3	3.0781
LRRC74B	0.011119	0.037092	0.841497	834	3	3.9093
CDC37L1	0.01112	0.037098	0.841497	835	1	-0.53238
ACTG1	0.011173	0.037257	0.841497	836	3	0.88357
LRRC59	0.011196	0.037324	0.841497	837	4	1.328
MGAM	0.011206	0.03736	0.841497	838	3	3.3059
POLD4	0.011223	0.037408	0.841497	839	4	2.2252
PWWP2B	0.011225	0.037413	0.841497	840	3	2.8702
ARL13B	0.011232	0.037427	0.841497	841	3	4.465
PANO1	0.011245	0.03746	0.841497	842	4	1.8641
SULT6B1	0.011247	0.037471	0.841497	843	2	3.8835
CEP350	0.011267	0.037531	0.841718	844	3	4.6204
TGDS	0.011277	0.037569	0.841718	845	2	1.8398
AGFG2	0.011329	0.03773	0.841843	846	4	3.4128
TNRC6A	0.01133	0.037733	0.841843	847	2	0.85808
SLC6A6	0.011355	0.037809	0.841843	848	4	1.5266
PRPS1L1	0.011364	0.037829	0.841843	849	4	2.7903
LGALS13	0.011366	0.037839	0.841843	850	3	4.2126
DUSP11	0.011382	0.037884	0.841855	851	1	-1.0009
TMEM100	0.011434	0.038041	0.842465	852	4	2.7569
NFAT5	0.011461	0.038126	0.842465	853	2	2.8721
GCN1L1	0.011486	0.038195	0.842465	854	4	3.841
OR4D2	0.011487	0.038198	0.842465	855	2	0.57394
C15orf53	0.011513	0.03829	0.842465	856	2	2.3047
SPTB	0.01152	0.038314	0.842465	857	3	4.0802
GKN1	0.01153	0.038347	0.842465	858	4	1.8023
DCHS2	0.011531	0.038349	0.842465	859	3	3.1116
RIPPLY3	0.011534	0.038359	0.842465	860	4	1.9315
FAM168B	0.011539	0.038372	0.842465	861	2	3.1267
MEST	0.011546	0.038396	0.842465	862	3	3.7625
SLC9A3R1	0.011578	0.038485	0.843263	863	3	4.0183
PMPCA	0.011591	0.038521	0.843263	864	2	1.2329
MTFR1L	0.011621	0.038611	0.84353	865	4	2.2557
ZNF219	0.011655	0.038712	0.84353	866	4	4.0203
MYADML2	0.011668	0.038742	0.84353	867	4	2.3059
ZNF467	0.011694	0.038822	0.84353	868	3	2.7473
CBX8	0.0117	0.038845	0.84353	869	3	4.2075
LMAN2	0.011702	0.038852	0.84353	870	4	3.3352
TTC39C	0.01173	0.038926	0.84353	871	3	3.8005
TREX2	0.011734	0.038939	0.84353	872	4	2.2292
COL7A1	0.011743	0.038968	0.84353	873	2	1.0359
DLX5	0.011745	0.038974	0.84353	874	4	1.0908
MYD88	0.011796	0.039137	0.846103	875	3	3.5109
BTG4	0.011842	0.039285	0.84755	876	2	2.5902
CXCL2	0.011853	0.03932	0.84755	877	2	-0.027484
DNAJB4	0.011874	0.039378	0.84755	878	3	3.5667
MLH3	0.011904	0.039466	0.84755	879	4	2.3474
LAMA1	0.011906	0.031612	0.824581	880	2	5.5567
SS18	0.011908	0.039482	0.84755	881	2	2.0862
CNKSR1	0.011925	0.03953	0.84755	882	4	1.6176
SPINK1	0.011927	0.03954	0.84755	883	4	2.0218
KRTAP10-1	0.011934	0.039559	0.84755	884	3	3.1179
FAM131C	0.011962	0.039647	0.848311	885	4	4.3161
NOX3	0.011988	0.039728	0.848311	886	4	2.6142
RAG2	0.012004	0.039773	0.848311	887	3	3.7049
NFKBID	0.012007	0.039787	0.848311	888	2	2.3429
TP53I13	0.01205	0.039909	0.848311	889	3	3.2669
SNX10	0.012053	0.039924	0.848311	890	4	1.3271
VGLL3	0.012059	0.039939	0.848311	891	4	1.8051
SIPA1L2	0.012062	0.03995	0.848311	892	1	-2.2302
OR1L1	0.012087	0.040025	0.8484	893	2	3.2105
IRX2	0.012107	0.040092	0.8484	894	3	3.4296
SERPINA6	0.012167	0.04028	0.8484	895	3	1.6022
KRTAP4-6	0.01217	0.032269	0.828257	896	3	5.3117
PARVG	0.012175	0.040301	0.8484	897	3	3.69
TMCO5A	0.012178	0.040311	0.8484	898	3	3.9198
RHOC	0.012188	0.040338	0.8484	899	2	3.2345
SACS	0.012202	0.040391	0.8484	900	4	3.4906
MAP2K3	0.012202	0.040392	0.8484	901	3	3.8283
RAB11FIP2	0.012219	0.040437	0.8484	902	1	-0.2514
TMEM208	0.012254	0.040551	0.8484	903	3	3.7955
ARMCX6	0.012272	0.0406	0.8484	904	2	0.13539
TEX36	0.012276	0.040609	0.8484	905	4	1.4582
GCAT	0.012282	0.040629	0.8484	906	4	3.7859
OR51A4	0.012288	0.040647	0.8484	907	2	2.1985
CT55	0.012324	0.040747	0.8484	908	2	1.4695
GFAP	0.012329	0.032662	0.828893	909	3	4.8458
SLC5A11	0.012341	0.040808	0.8484	910	4	3.9733
MED14OS	0.012369	0.040896	0.8484	911	2	2.7498
FZD8	0.012376	0.040911	0.8484	912	3	0.26355
NHSL2	0.012381	0.04092	0.8484	913	3	3.2088
SEMA4B	0.012419	0.041028	0.8484	914	4	1.9391
MFI2	0.012437	0.041088	0.8484	915	4	4.0515
THRA	0.012481	0.04122	0.8484	916	2	2.5339
RDH11	0.012483	0.041225	0.8484	917	4	4.2986
GPATCH4	0.012492	0.041262	0.8484	918	3	3.6793
CD109	0.01253	0.04137	0.8484	919	4	3.9778
CYTH4	0.012533	0.041378	0.8484	920	3	3.3643
CNRIP1	0.012533	0.041379	0.8484	921	2	-0.17633
ZSWIM8	0.012563	0.041474	0.8484	922	4	1.8651
IFIH1	0.012566	0.041487	0.8484	923	4	2.0341
GPX7	0.012584	0.041545	0.8484	924	4	2.8808
SYNE1	0.012585	0.041546	0.8484	925	2	0.2828
CD247	0.012593	0.041573	0.8484	926	4	3.3673
ICAM4	0.012595	0.041577	0.8484	927	3	3.1402
CHRD	0.012606	0.041613	0.8484	928	4	3.2965
ZNF883	0.012624	0.041671	0.8484	929	4	4.0186
MED13L	0.012632	0.041699	0.8484	930	4	2.2757
RNF181	0.012638	0.041716	0.8484	931	3	2.5449
ZNF683	0.012652	0.041766	0.8484	932	4	2.7338
ZNF687	0.012654	0.041771	0.8484	933	4	2.2057
PPP1R3A	0.01266	0.041793	0.8484	934	4	2.7466
MOGS	0.01269	0.041881	0.8484	935	2	-0.67811
TANGO2	0.012692	0.041887	0.8484	936	4	2.7726
ABL1	0.01273	0.042013	0.8484	937	3	3.5149
2023-12-01	0.012755	0.042079	0.8484	938	3	3.6436
KLHL28	0.012763	0.042099	0.8484	939	3	4.069
VWC2	0.012788	0.042181	0.8484	940	4	2.1097
RAB29	0.012795	0.042199	0.8484	941	2	-1.5699
ANKRD27	0.012804	0.042232	0.8484	942	4	3.1718
KCTD19	0.012806	0.042239	0.8484	943	4	4.3505
MICU1	0.012825	0.042298	0.8484	944	3	3.3587
SCNN1D	0.012832	0.042326	0.8484	945	3	3.5622
CAMKK2	0.012847	0.042376	0.8484	946	3	1.8568
KIAA1211	0.012866	0.042429	0.8484	947	2	2.808
PRKAR1B	0.012872	0.042448	0.8484	948	4	2.3708
FGF11	0.012893	0.042509	0.8484	949	4	3.8011
SV2A	0.012895	0.042514	0.8484	950	3	3.6577
EEF2K	0.012899	0.042529	0.8484	951	2	0.017772
GPHA2	0.012943	0.034197	0.83569	952	2	5.4548
CYP27C1	0.012951	0.042691	0.850119	953	1	-0.060009
DPEP3	0.012994	0.042829	0.850555	954	4	2.2153
C1QTNF9B	0.013004	0.042859	0.850555	955	2	0.56612
IRF7	0.013004	0.042859	0.850555	956	4	2.6244
ATG4A	0.013033	0.042944	0.850807	957	4	2.5589
ANGEL2	0.013056	0.043017	0.850807	958	2	-0.16066
ANOS1	0.013061	0.043033	0.850807	959	4	3.0466
DCAF8	0.013073	0.043067	0.850807	960	3	3.1563
TSTA3	0.013088	0.043103	0.850807	961	4	1.0929
PGM1	0.013108	0.043178	0.850807	962	2	-0.61068
C17orf104	0.013114	0.043193	0.850807	963	2	2.9665
CHRNA10	0.013129	0.043228	0.850807	964	4	2.9936
ENOX2	0.013147	0.043282	0.85086	965	3	3.7398
EIF4E3	0.01317	0.043342	0.85086	966	4	2.2397
RASIP1	0.013176	0.043364	0.85086	967	3	2.8421
ITGA3	0.013214	0.04348	0.852057	968	3	3.4199
ADRB2	0.013235	0.04356	0.852057	969	4	1.9588
DEGS1	0.01324	0.043574	0.852057	970	3	4.2314
HSPA1A	0.013256	0.043621	0.852057	971	4	1.5822
PSG8	0.013265	0.043648	0.852057	972	3	2.6779
TIAL1	0.013292	0.043739	0.852397	973	3	4.4871
SLCO1B1	0.013311	0.043802	0.852397	974	3	2.9608
MROH1	0.013317	0.043821	0.852397	975	2	1.3419
PIANP	0.013326	0.043844	0.852397	976	4	1.7905
MBNL1	0.013349	0.043922	0.852665	977	4	2.392
AHCYL2	0.01337	0.043985	0.852665	978	4	2.9918
PCNX	0.013372	0.043992	0.852665	979	4	4.1843
NIPAL3	0.013407	0.044108	0.854005	980	4	1.0461
CTR9	0.013422	0.04415	0.854005	981	4	1.6347
ATP8B4	0.013423	0.035388	0.839708	982	1	-1.2616
LPAR5	0.013463	0.044265	0.855001	983	3	3.8147
TCEA2	0.013474	0.044292	0.855001	984	3	2.7806
KIFC1	0.013493	0.044357	0.855001	985	4	0.99285
KIAA1671	0.013528	0.044465	0.855001	986	4	1.298
CYB5D2	0.013536	0.044487	0.855001	987	4	4.3969
KIF1A	0.013551	0.044535	0.855001	988	4	1.6037
TGM6	0.013579	0.044617	0.855001	989	2	2.3664
TPGS1	0.013582	0.044626	0.855001	990	2	2.9375
DUSP16	0.013606	0.044692	0.855001	991	4	3.5914
LGALS12	0.013618	0.044732	0.855001	992	3	3.1451
TMEM38A	0.013621	0.044743	0.855001	993	4	2.6948
SST	0.013627	0.044767	0.855001	994	4	2.0088
TRAF2	0.013631	0.044783	0.855001	995	1	-0.27787
ANXA3	0.013683	0.044939	0.856327	996	2	0.86329
SP8	0.013684	0.044942	0.856327	997	4	3.0302
SYT2	0.013724	0.045056	0.857391	998	3	2.9749
ATP13A5	0.013735	0.045088	0.857391	999	2	-0.50427
EHMT1	0.013773	0.045209	0.858842	1000	3	3.4547
PCCA	0.01382	0.045354	0.860032	1001	4	1.3522
ARPC5	0.01384	0.045425	0.860032	1002	3	3.487
BCL2A1	0.013849	0.045456	0.860032	1003	3	4.4142
CCDC30	0.013853	0.045464	0.860032	1004	4	3.2292
GPR141	0.013872	0.045528	0.860032	1005	4	3.7666
BTNL3	0.013892	0.045587	0.860032	1006	3	0.47017
PAPD7	0.013942	0.045737	0.860975	1007	3	3.5548
ZBED4	0.013944	0.045739	0.860975	1008	2	0.24416
RGS7	0.013959	0.045786	0.860975	1009	4	2.6936
ZNF579	0.013997	0.045906	0.860975	1010	3	1.1891
TMEM139	0.014019	0.045968	0.860975	1011	3	4.1059
GSN	0.014043	0.046029	0.860975	1012	4	3.1826
CSPG4	0.014044	0.046037	0.860975	1013	2	2.8243
ATP1A1	0.014056	0.04608	0.860975	1014	4	3.8086
WEE2	0.014058	0.046087	0.860975	1015	3	3.1041
KRTAP2-3	0.014087	0.046172	0.861671	1016	3	3.3258
NMUR1	0.014101	0.046215	0.861671	1017	2	1.4151
S100A6	0.01413	0.04631	0.862607	1018	3	3.1974
ZNF625	0.014153	0.046376	0.862991	1019	3	0.51055
MAPRE1	0.014206	0.046535	0.863931	1020	2	2.1726
C16orf78	0.014207	0.046542	0.863931	1021	4	3.6904
TCHHL1	0.014224	0.046585	0.863931	1022	4	3.2141
MIEF2	0.014248	0.046674	0.863931	1023	3	3.5051
LAMTOR2	0.014258	0.046707	0.863931	1024	2	0.72274
PRKAR2B	0.014292	0.046817	0.863931	1025	3	3.9097
RPL41	0.014316	0.037631	0.841843	1026	3	3.2672
TMEM104	0.014342	0.046979	0.863931	1027	4	1.4672
SNN	0.014362	0.047034	0.863931	1028	4	3.8122
CDKN2D	0.014366	0.047049	0.863931	1029	4	1.7257
DRGX	0.01437	0.047063	0.863931	1030	4	3.5966
MACC1	0.014384	0.047102	0.863931	1031	3	4.4335
MAP1LC3B	0.014399	0.047156	0.863931	1032	4	1.0654
FRMPD3	0.014415	0.04721	0.863931	1033	2	1.8964
SLC35E3	0.014418	0.047221	0.863931	1034	4	3.1776
MAFB	0.014443	0.047298	0.863931	1035	4	1.1137
HSPB7	0.014467	0.047371	0.863931	1036	2	-0.46433
ZFP91	0.014483	0.047429	0.863931	1037	2	1.8283
SSC5D	0.014485	0.047431	0.863931	1038	4	3.1092
SGOL2	0.014489	0.047446	0.863931	1039	3	3.6151
ACE	0.014498	0.047471	0.863931	1040	2	2.1526
ADAM28	0.014519	0.04753	0.863931	1041	2	1.0594
NUB1	0.014571	0.0477	0.863931	1042	2	-0.6967
SAMD12	0.01458	0.047728	0.863931	1043	4	2.2619
TARBP2	0.014606	0.0478	0.863931	1044	4	2.4071
ZRANB3	0.014609	0.047805	0.863931	1045	3	3.586
UBL4A	0.014619	0.047841	0.863931	1046	3	3.634
SVOP	0.014621	0.047849	0.863931	1047	2	3.0631
PNLIP	0.014623	0.047854	0.863931	1048	2	2.4641
MYH2	0.014635	0.04789	0.863931	1049	4	2.0806
TGM1	0.014676	0.048019	0.863931	1050	3	1.8364
TTLL2	0.014695	0.04807	0.863931	1051	3	2.9572
KMT2C	0.0147	0.048083	0.863931	1052	4	0.80675
CYB561	0.014719	0.048148	0.863931	1053	3	4.3797
TCEANC	0.01472	0.048149	0.863931	1054	4	3.5394
C19orf81	0.014726	0.048175	0.863931	1055	3	2.7757
PACS1	0.014728	0.048178	0.863931	1056	2	-0.065932
LPAR4	0.014744	0.048232	0.863931	1057	4	2.6547
FCGRT	0.01478	0.048335	0.863931	1058	3	0.68355
GLOD5	0.014836	0.048517	0.863931	1059	4	2.3425
IFITM2	0.014852	0.048572	0.863931	1060	4	1.9953
KCTD12	0.014868	0.048632	0.863931	1061	4	3.1226
KRTAP5-10	0.014885	0.04868	0.863931	1062	2	0.38266
OR1Q1	0.014892	0.048707	0.863931	1063	4	3.022
PLIN2	0.014903	0.048734	0.863931	1064	4	3.0275
SOX10	0.014913	0.048765	0.863931	1065	3	4.4161
DPF3	0.014934	0.048828	0.863931	1066	3	4.0032
WDR48	0.014937	0.048838	0.863931	1067	1	0.043226
OFD1	0.014989	0.048998	0.863931	1068	3	2.4778
PCDHB9	0.015041	0.049157	0.863931	1069	2	-0.51942
CEP68	0.015077	0.049267	0.863931	1070	3	2.9765
GJA1	0.015084	0.049285	0.863931	1071	3	3.868
HSFX1	0.015087	0.049291	0.863931	1072	4	2.2118
PCDHA12	0.015093	0.04931	0.863931	1073	4	2.5966
MYOCD	0.01512	0.04939	0.863931	1074	4	3.844
CBX1	0.015141	0.049457	0.863931	1075	4	3.1319
ALDH3A1	0.015143	0.049463	0.863931	1076	2	2.6905
MMD	0.015151	0.049481	0.863931	1077	2	2.3105
AFMID	0.015158	0.049504	0.863931	1078	2	2.6902
OR8K1	0.015194	0.049597	0.863931	1079	4	1.8479
PLP1	0.015198	0.049603	0.863931	1080	3	1.7357
CORT	0.015204	0.049623	0.863931	1081	3	3.0577
C11orf71	0.01521	0.049641	0.863931	1082	3	3.0585
TMEM129	0.015211	0.049645	0.863931	1083	3	3.16
LOC100130705	0.015228	0.049694	0.863931	1084	4	1.2358
B3GALNT1	0.015258	0.049795	0.863931	1085	4	3.5155
LY6E	0.015276	0.049849	0.863931	1086	4	1.7933
CT45A7	0.015283	0.049872	0.863931	1087	4	0.96524
RAPSN	0.015289	0.049887	0.863931	1088	4	3.5251
BRSK2	0.015304	0.049934	0.863931	1089	4	2.2811
SPON2	0.015314	0.049968	0.863931	1090	3	2.7228
TARBP1	0.015351	0.050078	0.863931	1091	2	0.90434
HMP19	0.015354	0.050089	0.863931	1092	3	3.5568
C11orf65	0.015374	0.050141	0.863931	1093	3	3.5808
RASA3	0.01538	0.050159	0.863931	1094	4	2.1574
AMY1B	0.015382	0.050165	0.863931	1095	4	2.4034
RASGRP2	0.015387	0.050175	0.863931	1096	4	1.5819
LEMD3	0.015391	0.050186	0.863931	1097	4	1.4151
TMEM151A	0.015405	0.050228	0.863931	1098	4	1.02
LECT1	0.015406	0.050229	0.863931	1099	3	3.4032
TP63	0.015406	0.050234	0.863931	1100	3	3.2677
NEK9	0.015426	0.050292	0.863931	1101	4	2.6048
OR4A47	0.015427	0.050294	0.863931	1102	3	3.1403
ZNF470	0.015441	0.050341	0.863931	1103	3	3.6876
NDST3	0.015444	0.050349	0.863931	1104	4	1.1273
TRIM4	0.015459	0.050391	0.863931	1105	3	1.9317
ANKRD37	0.015511	0.050553	0.863931	1106	2	-0.24807
FAM71B	0.015519	0.050577	0.863931	1107	4	3.0578
NFIX	0.015563	0.050722	0.863931	1108	3	1.4703
PIWIL1	0.01558	0.050768	0.863931	1109	3	3.2758
LHX3	0.015598	0.050819	0.863931	1110	3	3.4271
ITIH1	0.015613	0.050868	0.863931	1111	4	3.8725
FAM170A	0.015651	0.050977	0.863931	1112	3	3.5844
KLHL18	0.015658	0.050995	0.863931	1113	4	4.2411
TMEM200C	0.015658	0.050995	0.863931	1114	4	1.9632
MZT2A	0.015667	0.051018	0.863931	1115	3	3.0138
PATE3	0.015673	0.051043	0.863931	1116	4	3.4457
SMIM2	0.0157	0.051124	0.863931	1117	4	2.3408
TECTA	0.01572	0.051179	0.863931	1118	2	2.0865
TBL2	0.015724	0.051188	0.863931	1119	4	1.7465
MYNN	0.015741	0.051229	0.863931	1120	4	3.3298
OR6C2	0.015772	0.051328	0.863931	1121	2	1.8372
ARHGEF25	0.015794	0.051395	0.863931	1122	3	3.0615
BTNL2	0.015799	0.051412	0.863931	1123	3	2.8785
C16orf62	0.015801	0.05142	0.863931	1124	2	2.7007
LHFPL2	0.015809	0.05144	0.863931	1125	2	2.7826
DHRS12	0.015824	0.051482	0.863931	1126	2	0.59802
HOXB1	0.015832	0.051509	0.863931	1127	4	2.6867
A1BG	0.015846	0.051549	0.863931	1128	4	3.6807
TPD52	0.01585	0.051561	0.863931	1129	3	2.8458
ZXDA	0.015876	0.051644	0.863931	1130	1	-0.8433
NBPF4	0.015877	0.051645	0.863931	1131	4	2.1306
ACBD7	0.015908	0.051737	0.863931	1132	4	2.3995
GABRG1	0.015911	0.051747	0.863931	1133	3	3.1506
B3GALT1	0.015928	0.051804	0.863931	1134	1	-1.2686
FOXN3	0.015929	0.051806	0.863931	1135	4	2.0263
DGKE	0.015983	0.051985	0.865942	1136	4	2.8488
TIMP3	0.016024	0.05211	0.865942	1137	3	2.8838
NCBP1	0.016033	0.05214	0.865942	1138	1	-1.8763
CYLD	0.016038	0.052155	0.865942	1139	4	1.6615
NRXN1	0.016059	0.052231	0.865942	1140	3	3.7887
CCDC151	0.01606	0.052233	0.865942	1141	3	3.8221
WDR54	0.016064	0.052244	0.865942	1142	4	3.2023
SEMA4F	0.016124	0.052429	0.86748	1143	4	1.4544
BACE2	0.016137	0.052471	0.86748	1144	2	0.3933
FAS	0.016138	0.052473	0.86748	1145	4	1.571
CLCN1	0.016165	0.052555	0.868091	1146	4	1.4648
FLNC	0.016241	0.05279	0.869498	1147	2	1.1963
APBA3	0.016246	0.052813	0.869498	1148	4	3.2474
RAB7A	0.016256	0.052846	0.869498	1149	4	3.7212
TAF12	0.016265	0.052869	0.869498	1150	3	3.3566
CIT	0.016269	0.052879	0.869498	1151	3	4.0244
ERMN	0.016271	0.042457	0.8484	1152	3	4.3221
FAM120B	0.016288	0.052934	0.869498	1153	3	3.2215
ASB1	0.016304	0.052984	0.869498	1154	2	1.4183
OR9G4	0.016311	0.053004	0.869498	1155	3	2.6045
CLGN	0.016347	0.053104	0.870383	1156	4	1.4363
POLG	0.016363	0.042704	0.850119	1157	2	1.418
CCDC129	0.016393	0.05323	0.870749	1158	4	2.2394
MARCKS	0.016398	0.053243	0.870749	1159	2	-0.29674
LAMC2	0.016403	0.053263	0.870749	1160	3	4.005
TRIM58	0.016442	0.053388	0.871604	1161	3	2.7488
ESM1	0.01645	0.053407	0.871604	1162	2	1.0973
MAGOH	0.016465	0.053463	0.871604	1163	3	4.4688
TET1	0.0165	0.053562	0.871604	1164	4	1.2942
SDR42E1	0.016502	0.053565	0.871604	1165	3	1.8195
SIAH3	0.016534	0.053663	0.871604	1166	3	2.9951
RGS12	0.016546	0.053702	0.871604	1167	3	3.3096
GRIK3	0.016554	0.053724	0.871604	1168	2	1.6441
HERPUD1	0.016606	0.053874	0.871604	1169	3	2.3159
PRSS16	0.016613	0.053894	0.871604	1170	3	3.3296
CNTNAP4	0.016636	0.053956	0.871604	1171	3	3.1268
MPDU1	0.016636	0.053956	0.871604	1172	4	4.1048
CTSZ	0.016651	0.054001	0.871604	1173	4	2.0301
SPPL3	0.016658	0.054024	0.871604	1174	3	2.7336
PMAIP1	0.016751	0.054304	0.871604	1175	3	2.6949
C18orf65	0.01677	0.054369	0.871604	1176	3	3.3857
LUC7L2	0.016778	0.054387	0.871604	1177	3	3.468
IGFBP3	0.016786	0.054409	0.871604	1178	4	1.3903
SPAG17	0.016789	0.054416	0.871604	1179	4	1.1226
FAM26E	0.016796	0.054441	0.871604	1180	4	0.75143
ZFYVE1	0.016813	0.054488	0.871604	1181	2	2.8775
MINPP1	0.016815	0.054497	0.871604	1182	3	1.7608
KCNN1	0.016836	0.054563	0.871604	1183	2	2.7337
CHRNB1	0.01686	0.054627	0.871604	1184	2	2.9881
AMY2A	0.016867	0.05465	0.871604	1185	2	-0.46963
PIGT	0.016867	0.054653	0.871604	1186	3	3.0267
PTGDR	0.016919	0.054809	0.871604	1187	3	1.7144
CXCL6	0.016922	0.05482	0.871604	1188	4	3.0684
NDUFA5	0.016922	0.05482	0.871604	1189	4	1.9064
PHF8	0.016922	0.05482	0.871604	1190	4	1.5987
C16orf92	0.016971	0.05498	0.872269	1191	3	1.8458
OR8S1	0.016973	0.054986	0.872269	1192	3	3.5099
CCR10	0.016977	0.054999	0.872269	1193	3	2.8135
C1orf141	0.017023	0.055147	0.872977	1194	1	-1.2909
HRNR	0.017075	0.055301	0.872977	1195	2	0.2629
KRTAP4-4	0.017106	0.055394	0.872977	1196	3	2.9048
FAR1	0.017108	0.055404	0.872977	1197	4	3.5515
KLRG2	0.01711	0.055409	0.872977	1198	2	2.2309
ZKSCAN5	0.017121	0.055447	0.872977	1199	3	4.4059
PINK1	0.017121	0.055448	0.872977	1200	4	3.4985
GCA	0.017128	0.055466	0.872977	1201	1	-0.098269
LOC653602	0.017136	0.055493	0.872977	1202	4	2.5384
ANGPT2	0.017149	0.055527	0.872977	1203	2	2.678
OR4Q3	0.017155	0.055546	0.872977	1204	3	3.0812
AP3B1	0.017196	0.055661	0.873523	1205	4	2.7892
BTN3A1	0.017224	0.055745	0.873523	1206	3	2.421
C1orf189	0.017227	0.055749	0.873523	1207	2	2.7918
FHOD3	0.017232	0.055764	0.873523	1208	2	0.63467
ALS2CL	0.017284	0.055924	0.875148	1209	1	-4.2094
TMEM18	0.017297	0.055959	0.875148	1210	4	1.3217
SLC7A8	0.017336	0.056082	0.875728	1211	2	-0.11478
PLAU	0.017346	0.05611	0.875728	1212	3	3.5613
MAGI1	0.017353	0.056134	0.875728	1213	4	3.7885
LMCD1	0.017382	0.05622	0.876258	1214	4	2.1416
VTN	0.017416	0.056317	0.876258	1215	3	3.4233
CEND1	0.01742	0.056329	0.876258	1216	4	3.2062
TMX2	0.01744	0.056387	0.876258	1217	2	0.34669
AMIGO3	0.017445	0.056397	0.876258	1218	4	3.7125
TLR3	0.017492	0.056529	0.877605	1219	3	1.262
C22orf23	0.017515	0.056592	0.877865	1220	3	3.1545
FAT4	0.017521	0.045548	0.860032	1221	2	5.1569
ZNF697	0.017544	0.056672	0.878152	1222	2	3.3216
HOXC8	0.017559	0.056716	0.878152	1223	3	3.8402
CLDN11	0.017573	0.056762	0.878152	1224	4	1.6414
OR4B1	0.017597	0.056832	0.878152	1225	1	-0.25649
SSR4	0.017639	0.056947	0.878152	1226	4	2.1234
GRK5	0.017647	0.056961	0.878152	1227	4	2.3185
SLITRK6	0.017654	0.056977	0.878152	1228	3	2.9647
S1PR2	0.01767	0.05702	0.878152	1229	4	2.84
SMPD4	0.017694	0.057086	0.878152	1230	3	3.0978
LURAP1	0.017701	0.057112	0.878152	1231	3	2.1324
CFAP58	0.01771	0.057135	0.878152	1232	2	2.2503
TFDP3	0.01772	0.057162	0.878152	1233	3	3.3703
HKDC1	0.017739	0.05722	0.878276	1234	4	2.2241
ATP5SL	0.017753	0.057262	0.878276	1235	3	2.6997
SPHKAP	0.017797	0.057395	0.879612	1236	4	3.1872
LOC101928436	0.017813	0.057446	0.879685	1237	4	3.1992
ZNF519	0.017887	0.057658	0.881515	1238	3	3.4065
PLD2	0.017906	0.057722	0.881515	1239	3	4.193
IFT27	0.017925	0.057776	0.881515	1240	3	2.9804
MAP4K1	0.017943	0.057829	0.881515	1241	4	1.7803
HMBOX1	0.017961	0.057876	0.881515	1242	1	-1.2002
UCK1	0.018005	0.058005	0.881515	1243	4	0.83758
TAPT1	0.018012	0.058026	0.881515	1244	3	2.4933
THAP2	0.018013	0.058027	0.881515	1245	1	0.034233
ZYG11A	0.01807	0.058193	0.882598	1246	2	2.7772
OR52A1	0.018075	0.05821	0.882598	1247	4	2.6184
TADA2B	0.018094	0.058259	0.882598	1248	3	2.8922
TMEM185B	0.018118	0.058337	0.882598	1249	3	3.5397
QRFPR	0.018122	0.058348	0.882598	1250	3	3.9126
PLK5	0.018135	0.058388	0.882598	1251	4	2.6799
OR5B17	0.018146	0.058422	0.882598	1252	3	4.3051
BTN2A2	0.018184	0.058535	0.882598	1253	4	1.7236
PSMB8	0.018209	0.058604	0.882598	1254	3	2.6583
DCAF6	0.018222	0.058642	0.882598	1255	2	0.32194
OR9A4	0.018232	0.05868	0.882598	1256	3	3.4087
PPM1L	0.018236	0.058695	0.882598	1257	3	2.8527
RALGAPB	0.018242	0.058711	0.882598	1258	4	1.2737
CAMK4	0.018274	0.058812	0.882598	1259	1	-0.91343
KDELC1	0.018311	0.05893	0.882598	1260	3	2.7832
TMSB4X	0.018323	0.058966	0.882598	1261	4	2.599
NHLRC1	0.018326	0.058974	0.882598	1262	4	3.5291
RBP3	0.018339	0.059009	0.882598	1263	4	1.1866
C2	0.018342	0.059016	0.882598	1264	4	0.9772
QRFP	0.018376	0.059116	0.882598	1265	3	3.8001
FAM9C	0.018379	0.059122	0.882598	1266	4	1.384
FOXF2	0.018392	0.059163	0.882598	1267	4	2.9977
POU3F4	0.018399	0.059185	0.882598	1268	3	3.6517
NFASC	0.018405	0.059206	0.882598	1269	4	1.4715
SMC1B	0.018439	0.0593	0.882879	1270	4	3.0324
LRRC29	0.018449	0.059328	0.882879	1271	3	3.0169
TRIM63	0.018458	0.059364	0.882879	1272	3	2.7257
ZNF2	0.018482	0.05944	0.883325	1273	2	-0.48781
ARHGAP10	0.018503	0.059501	0.883546	1274	4	2.571
LCN10	0.018524	0.059556	0.883683	1275	4	2.1739
ACTR2	0.018586	0.059753	0.885498	1276	2	0.31995
S100A4	0.018593	0.059771	0.885498	1277	4	0.7601
FEZ1	0.018626	0.059865	0.885742	1278	3	3.2214
YJEFN3	0.01866	0.059964	0.885742	1279	3	2.6388
ABHD3	0.01869	0.060043	0.885742	1280	2	-0.063597
PLA1A	0.018709	0.060098	0.885742	1281	2	3.0086
RASSF4	0.018714	0.060112	0.885742	1282	4	3.3295
FBXO21	0.018742	0.06019	0.886203	1283	3	3.1898
RNF168	0.018794	0.060334	0.887129	1284	1	-0.61364
SPRYD7	0.018817	0.060418	0.887129	1285	4	2.6219
CACNB1	0.018832	0.060454	0.887129	1286	3	2.9011
ADGRL4	0.018846	0.060496	0.887129	1287	1	-0.92686
CORIN	0.018848	0.060502	0.887129	1288	3	3.3543
VPS33A	0.018859	0.060531	0.887129	1289	3	3.8056
ZNF552	0.018898	0.060643	0.887932	1290	1	-0.16519
TIE1	0.01895	0.060803	0.887932	1291	3	0.86049
TARP	0.018955	0.060813	0.887932	1292	4	2.1156
CISD1	0.018963	0.060843	0.887932	1293	4	1.4539
ACOX3	0.018971	0.060868	0.887932	1294	4	3.0084
SPATC1L	0.018973	0.060874	0.887932	1295	4	0.93256
MTM1	0.019038	0.061065	0.887932	1296	4	1.8384
CAB39L	0.019054	0.061117	0.887932	1297	2	-0.44074
LTB4R2	0.019069	0.061152	0.887932	1298	3	3.1419
GAGE12C	0.019076	0.061176	0.887932	1299	4	2.7522
LOC101927844	0.019107	0.061274	0.887932	1300	2	0.38629
SLC30A10	0.019122	0.061322	0.887932	1301	4	3.0594
SPDYE4	0.019128	0.061336	0.887932	1302	3	3.1355
PLXNA3	0.019131	0.061343	0.887932	1303	4	1.1151
PPP1R26	0.019155	0.061413	0.887932	1304	4	2.2946
DIAPH2	0.019159	0.061423	0.887932	1305	2	2.3555
RAB5A	0.019191	0.061513	0.888222	1306	3	3.7179
DPP7	0.019211	0.06157	0.888222	1307	2	1.8371
BLOC1S4	0.019228	0.061625	0.888222	1308	4	2.2986
RHOU	0.019235	0.061647	0.888222	1309	3	2.5302
FAM220A	0.019263	0.061721	0.888222	1310	3	0.86948
METAP1D	0.019299	0.061839	0.888335	1311	4	2.9904
GSG2	0.019315	0.061885	0.888335	1312	1	-1.5588
PAK7	0.019343	0.061976	0.888335	1313	4	2.451
C10orf95	0.019351	0.062004	0.888335	1314	4	0.96493
SAMD5	0.019367	0.062052	0.888335	1315	2	-0.17459
ASB9	0.019371	0.062064	0.888335	1316	4	2.4127
SNX7	0.019384	0.062112	0.888335	1317	2	1.8976
EVX2	0.019392	0.062135	0.888335	1318	3	3.2675
ITIH5	0.019419	0.062213	0.888335	1319	2	1.1982
CA2	0.019421	0.062217	0.888335	1320	3	2.8137
MTRNR2L10	0.019431	0.062241	0.888335	1321	4	1.5794
SYCP2L	0.019462	0.062326	0.888413	1322	3	3.4024
GABRR1	0.019471	0.062354	0.888413	1323	2	0.58889
HSF1	0.019493	0.05034	0.863931	1324	3	1.4054
TSPY4	0.019507	0.062448	0.888413	1325	3	3.1592
CCDC15	0.019511	0.062455	0.888413	1326	4	1.5679
STAM2	0.019523	0.062491	0.888413	1327	3	2.5466
WDR1	0.019531	0.036241	0.839708	1328	2	5.2269
TRAPPC12	0.019536	0.062525	0.888413	1329	4	2.6104
GOLGA6L2	0.019561	0.062594	0.888592	1330	3	3.5818
PTCHD1	0.01959	0.062672	0.888592	1331	3	3.3226
AP3S1	0.019594	0.062687	0.888592	1332	4	1.1284
STMN1	0.019627	0.062781	0.888592	1333	1	-0.56818
KIAA0895L	0.019635	0.062801	0.888592	1334	4	2.5373
CTAGE8	0.019643	0.062829	0.888592	1335	3	2.9134
IKZF4	0.019674	0.062905	0.888592	1336	4	2.5074
PIGL	0.019679	0.062921	0.888592	1337	2	0.61218
CATSPER4	0.019689	0.05079	0.863931	1338	1	-1.1046
SPAM1	0.019692	0.062956	0.888592	1339	3	3.4546
MBD3L4	0.019731	0.063075	0.889617	1340	4	0.14117
NUP93	0.019768	0.050971	0.863931	1341	3	3.3941
HTR3C	0.019777	0.063204	0.889948	1342	4	1.4122
GMCL1	0.019784	0.063228	0.889948	1343	2	2.5653
TIPARP	0.019788	0.063238	0.889948	1344	4	2.1616
ANKRD30A	0.019841	0.063387	0.890904	1345	4	1.5557
FAM171A1	0.019859	0.063446	0.890904	1346	3	3.0409
EPYC	0.019872	0.063483	0.890904	1347	4	3.1599
PILRA	0.01988	0.063516	0.890904	1348	3	2.471
AMOTL2	0.019887	0.063539	0.890904	1349	2	0.73591
ZNF577	0.019925	0.06365	0.891049	1350	4	2.6092
FUNDC1	0.019939	0.06369	0.891049	1351	2	-0.085617
ANKRD63	0.019972	0.063788	0.891766	1352	4	2.6882
SACM1L	0.019991	0.063837	0.891802	1353	2	-0.12648
TMEM123	0.020015	0.063893	0.891939	1354	4	2.4336
NAPG	0.020041	0.051648	0.863931	1355	2	6.2371
SEPN1	0.020048	0.063991	0.892647	1356	4	3.2964
HGFAC	0.020095	0.064142	0.893732	1357	2	-0.17864
CSMD3	0.020102	0.064166	0.893732	1358	4	0.77155
TMEM203	0.020124	0.064236	0.893732	1359	4	1.2432
RRP1B	0.020131	0.064257	0.893732	1360	3	3.0737
PIGH	0.020147	0.064302	0.893732	1361	2	0.83637
SHQ1	0.020159	0.037417	0.841497	1362	1	4.3483
CHD9	0.020188	0.064409	0.893788	1363	3	3.0165
SH3BP4	0.020199	0.064439	0.893788	1364	2	0.24272
EPB41L1	0.020205	0.064456	0.893788	1365	4	3.8916
GNPTAB	0.02022	0.064497	0.893788	1366	4	3.7391
PGF	0.02024	0.064555	0.893788	1367	4	2.0262
SEMA3F	0.020251	0.064587	0.893788	1368	3	3.4276
HAPLN2	0.020281	0.064677	0.893841	1369	2	2.4298
BATF2	0.020303	0.064741	0.893841	1370	2	-0.44695
ENPP6	0.020329	0.064814	0.893841	1371	3	2.4064
TAAR9	0.020349	0.064877	0.893841	1372	3	2.5803
MTA1	0.020355	0.064895	0.893841	1373	2	0.85353
C1orf158	0.020365	0.064926	0.893841	1374	4	1.9736
APOA4	0.020367	0.064936	0.893841	1375	4	2.7747
EPHA7	0.02038	0.064981	0.893841	1376	4	2.586
PUF60	0.020407	0.065054	0.893841	1377	1	-0.30117
RPP14	0.020459	0.065197	0.893841	1378	1	-0.7782
VBP1	0.020468	0.065223	0.893841	1379	3	3.4904
ILKAP	0.020473	0.065237	0.893841	1380	3	2.837
SLC17A2	0.020482	0.065256	0.893841	1381	3	2.762
HECTD3	0.020485	0.065266	0.893841	1382	3	2.7216
DTNBP1	0.020507	0.065341	0.893841	1383	4	2.7672
B3GNTL1	0.020516	0.065363	0.893841	1384	3	3.8876
NLRP12	0.020563	0.065498	0.893841	1385	1	-1.8243
SBK2	0.0206	0.065608	0.893841	1386	4	1.7874
TUSC5	0.020605	0.065629	0.893841	1387	3	2.3123
ARFGEF3	0.020613	0.06565	0.893841	1388	3	3.3165
ERC2	0.020615	0.065656	0.893841	1389	3	1.1128
PKNOX2	0.020627	0.065687	0.893841	1390	4	4.1198
CPXM1	0.020651	0.06575	0.893841	1391	4	2.811
IRAK1	0.020669	0.065797	0.893841	1392	4	0.99433
N4BP2L1	0.020669	0.065799	0.893841	1393	3	4.1487
FAM122A	0.020671	0.065807	0.893841	1394	4	3.1851
SCGN	0.020703	0.065913	0.894022	1395	3	2.7133
NXNL2	0.020719	0.065952	0.894022	1396	2	-0.83348
ZFAT	0.020742	0.066005	0.894022	1397	3	3.0809
TRAT1	0.020766	0.066077	0.894022	1398	3	3.071
SNTB1	0.020771	0.066089	0.894022	1399	3	1.7577
BAZ1A	0.020775	0.066101	0.894022	1400	4	2.4927
LURAP1L	0.020822	0.06623	0.895085	1401	4	1.4255
APOBEC3B	0.020836	0.066278	0.895085	1402	4	3.5159
CRAT	0.020852	0.06632	0.895085	1403	2	1.9629
PHTF1	0.020875	0.066383	0.895306	1404	2	0.56203
BCL6	0.020901	0.066453	0.895614	1405	3	3.2524
AGPAT6	0.020978	0.066675	0.895782	1406	3	2.9875
PNO1	0.020979	0.066676	0.895782	1407	2	-0.92602
SELPLG	0.020987	0.0667	0.895782	1408	3	4.2808
CDH1	0.021002	0.066747	0.895782	1409	4	1.7038
LACE1	0.021015	0.066791	0.895782	1410	2	2.4138
SPATA31D4	0.021031	0.066838	0.895782	1411	2	1.3156
SLC35E4	0.021045	0.066885	0.895782	1412	4	1.8814
KRTAP5-9	0.021048	0.054186	0.871604	1413	3	1.3584
NRL	0.021086	0.067004	0.895782	1414	3	3.8052
RAB31	0.021089	0.067012	0.895782	1415	4	2.127
ZNF622	0.021127	0.06715	0.895782	1416	4	3.9068
CELF6	0.021134	0.054398	0.871604	1417	3	3.9547
DHX40	0.021135	0.067166	0.895782	1418	1	-0.10311
SLC16A2	0.021183	0.067307	0.895782	1419	4	0.88809
RHBDL1	0.021186	0.067321	0.895782	1420	2	0.69715
CDK11A	0.02119	0.067332	0.895782	1421	3	2.9837
RBMX	0.021214	0.067392	0.895782	1422	3	4.2288
PRRT1	0.021221	0.067411	0.895782	1423	3	3.384
SUPT4H1	0.021238	0.067455	0.895782	1424	2	1.527
KBTBD11	0.021247	0.067489	0.895782	1425	4	1.1847
HMGCLL1	0.021251	0.054686	0.871604	1426	3	1.4197
CXCR2	0.021274	0.067561	0.895782	1427	2	2.668
OTUD7B	0.021281	0.067581	0.895782	1428	3	3.8098
EYA4	0.0213	0.067625	0.895782	1429	3	3.5504
C12orf75	0.021342	0.067752	0.895782	1430	3	1.064
SLC45A3	0.021343	0.067756	0.895782	1431	3	3.1793
FGF5	0.021365	0.067813	0.895782	1432	4	1.3444
TAS2R20	0.021373	0.067834	0.895782	1433	3	2.7519
SPAG7	0.021386	0.067861	0.895782	1434	4	4.1171
KCNIP4	0.021394	0.067884	0.895782	1435	3	0.88529
CYP4A11	0.021434	0.068003	0.895782	1436	3	2.5284
GTF3C6	0.021446	0.068035	0.895782	1437	1	-1.4894
MYO3B	0.021474	0.068109	0.895782	1438	2	2.1332
NR2C2	0.021498	0.068186	0.895782	1439	1	-0.82086
TRIP6	0.021517	0.068249	0.895782	1440	3	3.4109
LGI4	0.021548	0.068336	0.895782	1441	3	3.6441
SGCD	0.02155	0.068339	0.895782	1442	2	0.96199
AKNAD1	0.021557	0.068367	0.895782	1443	4	1.118
HOXD4	0.021595	0.068485	0.895782	1444	2	1.5848
HINT2	0.021648	0.068635	0.895782	1445	2	2.2387
TIMMDC1	0.021654	0.06865	0.895782	1446	1	-2.6607
KCNAB3	0.021665	0.068679	0.895782	1447	4	1.3867
NAT16	0.021665	0.068682	0.895782	1448	4	3.18
GSDMD	0.021674	0.068705	0.895782	1449	4	2.9888
NIPAL2	0.021675	0.068711	0.895782	1450	4	2.7293
COQ7	0.021677	0.068713	0.895782	1451	4	1.7901
CERS6	0.021706	0.068805	0.895782	1452	2	-0.006327
C8orf89	0.021721	0.068853	0.895782	1453	4	2.6429
SCML1	0.021724	0.068857	0.895782	1454	4	1.0082
VAX1	0.021739	0.068907	0.895782	1455	4	1.5556
DHX32	0.021766	0.06898	0.895782	1456	4	1.698
ALDH3B2	0.021796	0.06907	0.895782	1457	4	0.87307
SPANXB1	0.021802	0.069085	0.895782	1458	4	0.66372
ZNF300	0.02181	0.069106	0.895782	1459	3	1.4087
TMEM132C	0.021811	0.06911	0.895782	1460	4	0.64959
RELB	0.021835	0.069175	0.895782	1461	4	2.365
KCNK2	0.021843	0.069192	0.895782	1462	3	3.2717
ARHGAP33	0.021858	0.069237	0.895782	1463	3	3.4979
IL5RA	0.021862	0.069249	0.895782	1464	1	-0.46078
CBLN4	0.021875	0.06927	0.895782	1465	2	2.2184
CCND2	0.021878	0.069278	0.895782	1466	3	3.3201
CADM4	0.021914	0.069386	0.896575	1467	3	2.8906
CD302	0.021958	0.069507	0.896871	1468	3	2.5057
ZNF346	0.021966	0.069525	0.896871	1469	2	-0.69074
FAM126A	0.021985	0.069587	0.896871	1470	4	1.1847
SPNS2	0.021989	0.069597	0.896871	1471	3	3.0123
SYTL4	0.02202	0.069688	0.897405	1472	3	3.196
C1RL	0.022069	0.069832	0.897405	1473	3	1.8761
GPR3	0.022086	0.069879	0.897405	1474	3	2.566
RAD23A	0.022097	0.069915	0.897405	1475	4	1.3569
KCTD7	0.02213	0.070015	0.897405	1476	3	3.6242
ULK2	0.022192	0.070196	0.897405	1477	3	3.4578
SLC35A5	0.022225	0.070303	0.897405	1478	2	0.24234
S100A7L2	0.022277	0.070455	0.897405	1479	2	0.0162
GSG1L	0.022291	0.070495	0.897405	1480	4	2.4546
NKX6-3	0.022301	0.070517	0.897405	1481	3	4.2383
PEX14	0.022315	0.070561	0.897405	1482	3	2.093
PKIG	0.022351	0.070666	0.897405	1483	4	2.9846
FAM43A	0.022368	0.070709	0.897405	1484	2	2.2947
RASD1	0.022381	0.070755	0.897405	1485	3	2.6903
LRRC17	0.022391	0.070781	0.897405	1486	3	2.7617
IGFBP1	0.022396	0.070796	0.897405	1487	3	2.9389
MAF1	0.0224	0.070809	0.897405	1488	3	3.6689
GLI4	0.022433	0.07089	0.897405	1489	2	1.1446
GPR137C	0.022439	0.070908	0.897405	1490	2	2.3915
SFRP5	0.022448	0.070936	0.897405	1491	3	3.5418
UBE2L3	0.022485	0.071049	0.897405	1492	3	0.13875
ZIC1	0.022522	0.071151	0.897405	1493	3	3.1317
KCNMB1	0.022524	0.071158	0.897405	1494	4	2.111
SLC6A18	0.022536	0.071191	0.897405	1495	4	1.3505
KLHDC7A	0.022537	0.071191	0.897405	1496	2	-0.026151
PLEKHH1	0.022537	0.071191	0.897405	1497	2	1.7471
PDE4B	0.022544	0.071213	0.897405	1498	4	2.9848
COMMD10	0.022563	0.071273	0.897405	1499	2	1.5781
PTAR1	0.022571	0.057823	0.881515	1500	2	5.891
APBA1	0.022589	0.071347	0.897405	1501	2	0.57688
LOC403312	0.022599	0.071387	0.897405	1502	3	2.5703
LGALSL	0.022634	0.071479	0.897405	1503	3	2.0734
POC1B	0.022636	0.057984	0.881515	1504	2	4.3965
AQP12A	0.02264	0.071503	0.897405	1505	2	-0.0019265
C8orf44-SGK3	0.022644	0.071511	0.897405	1506	4	1.5135
CDY1	0.022653	0.071533	0.897405	1507	4	2.8308
SLC45A1	0.02267	0.071578	0.897405	1508	2	2.7188
CXorf51B	0.022692	0.071627	0.897405	1509	1	-0.42958
SPATA8	0.022706	0.071672	0.897405	1510	2	0.99612
CD207	0.022743	0.071778	0.897405	1511	3	2.6579
ARFGEF1	0.022744	0.071779	0.897405	1512	2	-0.59203
GNE	0.022786	0.071903	0.897405	1513	3	2.8244
AGRP	0.022793	0.071925	0.897405	1514	3	2.614
ANKS1A	0.022796	0.071934	0.897405	1515	2	1.5372
RASSF1	0.022804	0.071956	0.897405	1516	3	3.0758
PDGFD	0.022848	0.072087	0.897405	1517	1	-0.47376
RGS2	0.022873	0.072158	0.897405	1518	4	1.8289
SEPTIN8	0.022875	0.072167	0.897405	1519	3	2.5388
WFDC9	0.022879	0.072178	0.897405	1520	3	3.8162
TSPAN9	0.0229	0.072232	0.897405	1521	2	0.69831
NOL4	0.022911	0.07227	0.897405	1522	3	3.389
KCNS3	0.022952	0.072375	0.897405	1523	2	-0.78922
ZC3HAV1L	0.022966	0.072418	0.897405	1524	3	2.6769
RABL3	0.022982	0.072465	0.897405	1525	4	2.5514
PEX11A	0.022984	0.072474	0.897405	1526	4	3.0298
MRFAP1L1	0.023004	0.072527	0.897405	1527	2	0.20115
MORN1	0.023016	0.072558	0.897405	1528	4	1.4112
GPR157	0.023056	0.072666	0.897405	1529	3	1.7017
PAMR1	0.023082	0.07274	0.897405	1530	4	2.954
KEL	0.023107	0.072814	0.897405	1531	2	0.43668
XDH	0.023108	0.072815	0.897405	1532	3	2.5513
CXXC1	0.023135	0.0729	0.897405	1533	3	2.6032
NAAA	0.023135	0.072901	0.897405	1534	2	1.7965
ORMDL3	0.023159	0.07298	0.897405	1535	2	0.19022
AMER2	0.023171	0.073017	0.897405	1536	2	1.2018
PSMD9	0.023181	0.073041	0.897405	1537	3	3.4634
COL4A3	0.023182	0.073043	0.897405	1538	4	1.6748
INSL3	0.023191	0.073078	0.897405	1539	4	4.0207
UBQLN1	0.023211	0.073141	0.897405	1540	2	0.20683
ALDH3B1	0.023263	0.073275	0.897405	1541	2	0.33203
KIAA1586	0.023273	0.073299	0.897405	1542	4	1.7206
SLC22A24	0.02328	0.073318	0.897405	1543	4	2.9847
CDY2A	0.023289	0.073348	0.897405	1544	4	0.91739
C11orf24	0.023292	0.073359	0.897405	1545	4	0.9609
NGEF	0.023305	0.073397	0.897405	1546	3	2.86
OMG	0.023314	0.073421	0.897405	1547	4	1.6494
SMYD2	0.023315	0.073426	0.897405	1548	1	-1.83
MAGEA2	0.023324	0.073447	0.897405	1549	3	2.9811
ACY3	0.023325	0.07345	0.897405	1550	3	3.04
C7orf72	0.023337	0.073486	0.897405	1551	3	2.4459
C14orf119	0.023361	0.073553	0.897405	1552	3	3.9538
TRIM13	0.023367	0.073574	0.897405	1553	2	0.38013
BRWD1	0.02337	0.073585	0.897405	1554	3	2.9715
ARHGAP15	0.023415	0.073715	0.897405	1555	4	1.6433
REXO1	0.023416	0.073717	0.897405	1556	3	3.6665
STX12	0.023425	0.073742	0.897405	1557	3	2.6079
TLX3	0.023434	0.073764	0.897405	1558	3	2.6691
CT47A8	0.023435	0.059895	0.885742	1559	1	-1.6306
RNF182	0.023443	0.073786	0.897405	1560	4	1.8954
CCDC42B	0.02346	0.073832	0.897405	1561	2	1.9107
ZNF831	0.023471	0.073864	0.897405	1562	2	0.43229
TGM2	0.023505	0.073965	0.897599	1563	4	2.8763
GDF2	0.023513	0.060086	0.885742	1564	1	-1.1705
GPATCH2L	0.023522	0.074017	0.897599	1565	4	0.92824
OR8G2	0.023542	0.074079	0.897599	1566	3	2.7311
HIVEP1	0.023555	0.074119	0.897599	1567	3	2.6076
SMG8	0.023574	0.074182	0.897599	1568	3	1.4395
AOC3	0.023601	0.074258	0.897599	1569	3	3.2874
FBXO18	0.023624	0.074325	0.897599	1570	4	0.81631
HIST1H3B	0.023626	0.074331	0.897599	1571	2	2.3095
HSD17B14	0.023666	0.074448	0.897599	1572	3	2.498
TMEM52B	0.023678	0.074488	0.897599	1573	2	-0.32842
RHBDF2	0.02368	0.074492	0.897599	1574	3	3.1219
TOPORS	0.023687	0.07451	0.897599	1575	2	2.5764
HOXA4	0.023689	0.07452	0.897599	1576	4	3.6566
ZNF417	0.02373	0.074635	0.897973	1577	2	1.6916
MTA2	0.023782	0.074772	0.897973	1578	2	0.79507
CCDC126	0.023796	0.074808	0.897973	1579	4	3.0392
ETV5	0.023801	0.074817	0.897973	1580	3	3.1127
GMDS	0.02381	0.074846	0.897973	1581	3	3.5664
TRIM33	0.023814	0.074851	0.897973	1582	3	2.7561
CD320	0.02385	0.074958	0.89869	1583	3	3.2558
DDX60L	0.023867	0.075004	0.89869	1584	4	1.1381
SLA2	0.023909	0.075126	0.899585	1585	3	2.7251
TMEM165	0.023937	0.075215	0.899872	1586	2	2.0204
MSRB1	0.023947	0.075244	0.899872	1587	4	0.96939
ITGAE	0.023987	0.075355	0.900121	1588	3	3.2795
CNTN6	0.023989	0.075359	0.900121	1589	2	1.7105
SUPT3H	0.024002	0.061272	0.887932	1590	3	1.5924
CLDN17	0.024034	0.075484	0.900752	1591	4	1.1179
TSPEAR	0.024041	0.075507	0.900752	1592	1	-0.52825
HIST1H2AG	0.024045	0.061384	0.887932	1593	3	0.89903
ZNF503	0.024068	0.075589	0.901172	1594	4	3.0922
MGAT1	0.024093	0.075658	0.901431	1595	2	-0.24528
R3HDM1	0.024134	0.075774	0.901714	1596	4	1.5667
KRTAP19-7	0.024145	0.075807	0.901714	1597	1	-1.0151
PIGP	0.024152	0.07583	0.901714	1598	2	2.7838
CACNB4	0.024167	0.07587	0.901714	1599	3	4.4573
KIR2DL4	0.024177	0.061681	0.888222	1600	2	4.6314
ZNF317	0.024197	0.075959	0.901867	1601	4	1.0985
CDK2AP2	0.024248	0.076099	0.901867	1602	1	-2.498
TMEM259	0.02426	0.076134	0.901867	1603	4	0.86142
LIMD2	0.0243	0.07624	0.901867	1604	3	2.8916
DCBLD2	0.024313	0.076268	0.901867	1605	3	2.3229
SLC17A4	0.024337	0.076346	0.901867	1606	3	2.8776
CASP2	0.024338	0.076348	0.901867	1607	4	2.6397
ZNF766	0.024352	0.076381	0.901867	1608	2	-0.21826
ZNF3	0.024371	0.076433	0.901867	1609	4	1.0162
AVPR1B	0.024404	0.076522	0.901867	1610	3	0.81333
PANK4	0.024409	0.076543	0.901867	1611	2	1.0911
TMC1	0.024436	0.076613	0.901867	1612	4	1.7419
SCGB1D2	0.024456	0.076663	0.901867	1613	4	1.3176
CSNK1G1	0.024456	0.076663	0.901867	1614	2	0.39206
HIP1	0.024488	0.076746	0.901867	1615	4	1.5011
TNFAIP8L1	0.024501	0.076777	0.901867	1616	2	2.7265
ZNF285	0.024503	0.076781	0.901867	1617	3	3.7293
TANC2	0.024512	0.076819	0.901867	1618	3	2.4873
UPP2	0.024557	0.076941	0.901867	1619	3	3.3743
ADH1B	0.024559	0.076948	0.901867	1620	3	3.0923
SLC24A5	0.02456	0.076949	0.901867	1621	4	2.6081
GOLT1A	0.024598	0.077064	0.901867	1622	3	2.8584
NT5DC1	0.024611	0.077098	0.901867	1623	2	2.2735
ANKRD9	0.024621	0.077132	0.901867	1624	2	2.6508
TSPAN7	0.024632	0.077166	0.901867	1625	4	0.95738
LRRC14B	0.024636	0.077173	0.901867	1626	4	3.1775
NRGN	0.024646	0.077196	0.901867	1627	4	2.0341
KRTAP10-5	0.024688	0.077309	0.901867	1628	3	2.3562
OR1I1	0.024688	0.077309	0.901867	1629	4	1.9722
GALNT8	0.024698	0.07734	0.901867	1630	3	2.8974
OR7D2	0.024736	0.077449	0.901867	1631	4	2.4824
BEGAIN	0.024741	0.077459	0.901867	1632	3	2.4027
IDO1	0.02475	0.077491	0.901867	1633	3	2.2248
PIM1	0.024761	0.077522	0.901867	1634	4	0.7894
C4BPA	0.024765	0.077535	0.901867	1635	3	2.7938
CACNG6	0.024807	0.077649	0.902604	1636	2	2.2302
PRPF3	0.02487	0.077835	0.902604	1637	3	0.59089
SCYL1	0.024909	0.077959	0.902604	1638	4	1.9424
SLC4A7	0.024909	0.077959	0.902604	1639	4	1.6117
ROM1	0.024922	0.077997	0.902604	1640	3	1.78
OR11A1	0.024927	0.078011	0.902604	1641	2	2.4574
RPSA	0.024928	0.045958	0.860975	1642	2	5.2155
TACC2	0.024947	0.078073	0.902604	1643	3	2.6977
FAM72C	0.024996	0.063638	0.891049	1644	2	5.81
ISM1	0.025	0.078205	0.902604	1645	4	1.8662
CEBPZ	0.025026	0.078284	0.902604	1646	3	2.465
ZCCHC5	0.025077	0.078439	0.902604	1647	2	0.2505
SLC26A8	0.025082	0.078449	0.902604	1648	3	3.0866
BPI	0.025129	0.078591	0.902604	1649	2	0.76687
ABLIM3	0.025139	0.078614	0.902604	1650	4	1.2512
TTC14	0.025145	0.078633	0.902604	1651	4	1.2959
NAT14	0.025168	0.078701	0.902604	1652	3	2.0291
GBA2	0.025172	0.078708	0.902604	1653	4	0.72528
SAMD9	0.025173	0.078714	0.902604	1654	3	2.9333
RAB8B	0.025181	0.078735	0.902604	1655	1	-2.4924
VAPB	0.025222	0.07884	0.902604	1656	4	1.033
LRRN1	0.025231	0.078876	0.902604	1657	3	3.337
C9orf106	0.025235	0.078886	0.902604	1658	4	2.6202
GJC1	0.025251	0.078923	0.902604	1659	3	3.3103
NT5M	0.025265	0.078967	0.902604	1660	3	2.8261
ITGB3	0.025272	0.078992	0.902604	1661	4	0.80428
RBAK-RBAKDN	0.025285	0.079016	0.902604	1662	2	2.1357
KIR3DL3	0.025286	0.07902	0.902604	1663	4	1.1084
SLC25A47	0.025289	0.079036	0.902604	1664	3	2.8218
CDC42EP3	0.025336	0.079168	0.902604	1665	4	0.90255
SCGB2A1	0.025336	0.079169	0.902604	1666	2	0.1855
NAP1L5	0.025348	0.079199	0.902604	1667	3	3.7253
KDM4E	0.025375	0.07927	0.902604	1668	3	3.0738
ITGA10	0.025381	0.079283	0.902604	1669	3	2.5781
ITGA1	0.025401	0.079337	0.902604	1670	3	3.1737
GNAO1	0.025403	0.079341	0.902604	1671	4	1.1798
FRK	0.025422	0.079398	0.902604	1672	2	2.2842
IQCA1L	0.02543	0.079417	0.902604	1673	4	3.1717
TPD52L2	0.02544	0.079452	0.902604	1674	2	-1.292
RHOXF2	0.025492	0.079579	0.902604	1675	1	-2.4379
CNOT8	0.025494	0.079587	0.902604	1676	4	2.5446
NCOA1	0.025572	0.079794	0.902604	1677	3	3.5556
DERL1	0.025581	0.07982	0.902604	1678	4	1.3276
EPHB1	0.025591	0.079848	0.902604	1679	4	2.3291
KRT19	0.025591	0.07985	0.902604	1680	4	2.895
CDH11	0.025602	0.079877	0.902604	1681	4	2.2512
C19orf45	0.025605	0.079886	0.902604	1682	3	3.1217
INSRR	0.025615	0.079911	0.902604	1683	3	3.7418
TMEM140	0.025638	0.079989	0.902604	1684	2	2.5768
OLFML3	0.025647	0.080016	0.902604	1685	2	0.29827
MBOAT1	0.025657	0.080045	0.902604	1686	2	2.7501
OR52W1	0.025673	0.080081	0.902604	1687	4	0.89884
CDH6	0.02568	0.080101	0.902604	1688	4	0.87246
CLDN10	0.025751	0.080306	0.903767	1689	1	-0.16506
TNFAIP2	0.025752	0.080311	0.903767	1690	3	3.3563
CIB2	0.025786	0.080398	0.903767	1691	3	4.2115
PLA2G4B	0.025789	0.080404	0.903767	1692	2	2.9736
GALNT11	0.025802	0.080447	0.903767	1693	2	2.3457
ABCB1	0.025815	0.08049	0.903767	1694	4	2.4876
CREB3L4	0.025846	0.080576	0.903767	1695	4	1.6307
SLC10A2	0.025874	0.080649	0.903767	1696	3	4.5318
C4orf29	0.025877	0.080659	0.903767	1697	4	0.93963
THEG5	0.025883	0.080677	0.903767	1698	4	0.57084
SLC16A14	0.025931	0.080827	0.904914	1699	2	2.5373
CCDC40	0.025958	0.080897	0.905151	1700	2	1.9292
NENF	0.025998	0.081004	0.905151	1701	3	2.5737
JAKMIP2	0.026035	0.081093	0.905151	1702	2	1.841
LPO	0.026061	0.081166	0.905151	1703	2	-0.083294
EPS8L3	0.026072	0.08119	0.905151	1704	3	3.1893
CDX4	0.026087	0.081234	0.905151	1705	3	2.2916
CARKD	0.026111	0.081286	0.905151	1706	2	2.3493
DNALI1	0.026113	0.081295	0.905151	1707	3	2.4832
ATCAY	0.026126	0.081322	0.905151	1708	4	3.0782
DUSP28	0.026158	0.081421	0.905263	1709	2	2.1652
CA13	0.026174	0.081466	0.905263	1710	4	0.58231
SMIM18	0.026188	0.081495	0.905263	1711	4	1.8422
FUCA1	0.026217	0.081594	0.905263	1712	2	0.70715
MFAP3	0.026225	0.081614	0.905263	1713	3	3.1763
KLHL42	0.026225	0.081616	0.905263	1714	3	3.118
OR13H1	0.026301	0.081827	0.905345	1715	2	1.0732
SFT2D2	0.02631	0.081851	0.905345	1716	2	1.0823
SERTAD2	0.02632	0.081878	0.905345	1717	3	2.2936
SEPTIN14	0.026333	0.081906	0.905345	1718	4	1.0196
AKR1A1	0.026339	0.081922	0.905345	1719	3	2.8163
TSHZ1	0.026368	0.081998	0.905345	1720	3	2.9131
DOCK2	0.026372	0.082008	0.905345	1721	1	-0.1212
PHACTR4	0.026409	0.082113	0.905345	1722	3	2.3245
ZFYVE26	0.026424	0.082151	0.905345	1723	1	0.16825
APAF1	0.026426	0.082156	0.905345	1724	4	0.8837
TMED1	0.026453	0.082227	0.905345	1725	3	2.564
DEFA3	0.026474	0.082272	0.905345	1726	3	2.4066
VASH2	0.026475	0.082278	0.905345	1727	2	0.36701
ZBTB46	0.02652	0.082388	0.905345	1728	3	2.9796
OPRL1	0.02653	0.082415	0.905345	1729	4	1.1241
CPEB1	0.026579	0.082569	0.905345	1730	1	-0.59177
ZBTB1	0.026587	0.082591	0.905345	1731	3	2.9699
KRTAP12-2	0.026597	0.082614	0.905345	1732	3	2.5443
OR5K2	0.026606	0.082645	0.905345	1733	2	2.112
ZNF286A	0.026631	0.082709	0.905345	1734	2	-0.17126
SPATS1	0.026643	0.082747	0.905345	1735	4	3.2229
RWDD1	0.026682	0.082851	0.905345	1736	3	3.2139
DOK2	0.026686	0.082866	0.905345	1737	4	3.1416
ZFAND2A	0.026709	0.082928	0.905345	1738	3	2.1151
GRM8	0.026714	0.082941	0.905345	1739	3	2.7957
MESDC2	0.026721	0.082961	0.905345	1740	3	2.8061
LOC101927572	0.026728	0.082981	0.905345	1741	4	1.799
ASB15	0.026739	0.083007	0.905345	1742	3	2.6929
ITIH4	0.026786	0.083132	0.905345	1743	3	0.51651
SLC12A2	0.026802	0.083182	0.905345	1744	4	1.2259
C6orf47	0.026825	0.067935	0.895782	1745	3	6.1861
TGFBR3L	0.026836	0.083279	0.905345	1746	2	2.1816
FOLH1B	0.026838	0.08328	0.905345	1747	3	0.81562
HPCAL1	0.026839	0.083282	0.905345	1748	3	3.0826
PMP2	0.026844	0.083298	0.905345	1749	4	0.98811
MAP3K5	0.026875	0.083385	0.905345	1750	3	3.459
COL16A1	0.026879	0.083392	0.905345	1751	4	1.0976
OR2A4	0.026879	0.083395	0.905345	1752	3	3.5629
MTCP1	0.026889	0.083424	0.905345	1753	1	-0.76008
RAI14	0.026942	0.083563	0.905927	1754	4	0.98528
MSI1	0.026962	0.083617	0.905927	1755	4	3.058
IVL	0.02697	0.083637	0.905927	1756	4	1.7786
ZNF473	0.026993	0.08369	0.905927	1757	2	1.2068
FER1L5	0.027005	0.083714	0.905927	1758	3	2.3233
LDOC1	0.02702	0.068403	0.895782	1759	3	1.5844
CDH3	0.027048	0.083837	0.906215	1760	2	2.3244
RBM12B	0.027087	0.083935	0.906215	1761	2	2.6428
ORAI3	0.027107	0.083993	0.906215	1762	4	2.118
STKLD1	0.027125	0.084048	0.906215	1763	3	2.2378
CRYBB3	0.027135	0.084078	0.906215	1764	2	1.5647
HMGCS2	0.027146	0.084112	0.906215	1765	4	1.9482
TK2	0.027148	0.084117	0.906215	1766	3	1.4242
MAK	0.027157	0.084145	0.906215	1767	4	1.7387
PLEK2	0.027177	0.084206	0.906215	1768	3	2.0838
ANKRD30B	0.027222	0.084335	0.906215	1769	2	2.1875
CFAP69	0.027279	0.084493	0.906215	1770	3	3.4415
SPARCL1	0.027303	0.084553	0.906215	1771	2	-0.27701
HSD11B2	0.027309	0.084566	0.906215	1772	3	3.284
OR4L1	0.027309	0.084566	0.906215	1773	3	2.2552
HMGCL	0.027312	0.084573	0.906215	1774	4	2.1528
DDIT4L	0.027319	0.084587	0.906215	1775	3	2.8719
SEMA3A	0.027326	0.084602	0.906215	1776	4	1.4361
PSME1	0.02733	0.08462	0.906215	1777	4	1.2969
MEF2D	0.02735	0.084677	0.906215	1778	3	3.0608
TMEM167B	0.027355	0.084689	0.906215	1779	1	0.0066806
GTPBP2	0.027406	0.084835	0.907262	1780	1	-1.1385
IFNE	0.027444	0.084937	0.907683	1781	4	1.7004
VWA5B2	0.027458	0.084979	0.907683	1782	3	0.95915
ANXA5	0.027477	0.085031	0.907683	1783	3	2.3526
PACS2	0.027494	0.085077	0.907683	1784	4	0.79657
KBTBD4	0.027544	0.085219	0.907683	1785	4	1.1782
HK3	0.027552	0.085245	0.907683	1786	3	3.2975
SHE	0.027562	0.085267	0.907683	1787	2	0.38394
GABRQ	0.027613	0.085414	0.907683	1788	2	0.16402
C1orf86	0.027622	0.085439	0.907683	1789	4	3.0741
GLTSCR1	0.027649	0.08551	0.907683	1790	4	3.3335
OTOP1	0.027665	0.085556	0.907683	1791	1	-0.69674
ACTB	0.027682	0.085599	0.907683	1792	3	2.5789
CTRL	0.027688	0.085616	0.907683	1793	3	2.3946
CD200R1L	0.02769	0.085619	0.907683	1794	4	1.3861
COL22A1	0.027717	0.08569	0.907683	1795	1	-0.81599
KLKB1	0.027733	0.085731	0.907683	1796	4	1.0866
CYR61	0.027759	0.085797	0.907683	1797	3	3.1054
FAM91A1	0.027768	0.085824	0.907683	1798	2	0.38655
BPIFB3	0.02782	0.085968	0.908703	1799	3	0.44325
GUCD1	0.027859	0.086082	0.9094	1800	4	0.66736
TMPRSS7	0.027902	0.086195	0.910101	1801	3	3.778
GAS2	0.027959	0.086352	0.911156	1802	3	2.8986
GKN2	0.027975	0.086391	0.911156	1803	2	0.82027
FGF16	0.028011	0.086486	0.9112	1804	4	0.9267
HLF	0.028027	0.086535	0.9112	1805	2	1.5586
MCCD1	0.028059	0.086604	0.9112	1806	2	2.2919
CORO1B	0.028079	0.086673	0.9112	1807	4	0.45445
ZCCHC18	0.028108	0.086753	0.9112	1808	3	3.2344
TSPYL6	0.028109	0.086755	0.9112	1809	3	2.3202
GBP2	0.028126	0.086799	0.9112	1810	4	1.0722
MAP3K8	0.02813	0.086809	0.9112	1811	1	-0.33549
MMD2	0.028156	0.086863	0.9112	1812	3	2.0097
PTGIR	0.028166	0.08689	0.9112	1813	3	3.2648
DEFA4	0.028221	0.087023	0.9112	1814	4	0.69467
C14orf177	0.028223	0.087028	0.9112	1815	3	2.3978
XPO7	0.028236	0.087058	0.9112	1816	2	1.7964
BSN	0.028255	0.087114	0.9112	1817	3	3.0489
MLXIPL	0.028285	0.087195	0.9112	1818	3	2.662
CFAP126	0.028312	0.087269	0.9112	1819	4	2.1135
BLNK	0.028314	0.087274	0.9112	1820	3	3.5474
SGPP1	0.028337	0.087344	0.9112	1821	3	1.1497
KIAA2013	0.028337	0.087345	0.9112	1822	3	2.4594
CYP1A2	0.028389	0.087498	0.9112	1823	3	3.339
GLCE	0.028433	0.087636	0.9112	1824	2	1.8965
SPINK9	0.02844	0.08766	0.9112	1825	1	-0.74458
C10orf107	0.028454	0.087697	0.9112	1826	4	1.9518
ZNF468	0.028492	0.08778	0.9112	1827	2	-0.41108
DOC2B	0.028509	0.087835	0.9112	1828	3	2.4942
OLFM4	0.028514	0.087851	0.9112	1829	3	2.3971
KRTAP3-2	0.028516	0.08786	0.9112	1830	4	0.75591
APOM	0.028544	0.087927	0.9112	1831	4	2.8731
RPH3AL	0.028571	0.087998	0.9112	1832	2	1.7084
NBPF3	0.028595	0.088065	0.9112	1833	2	-0.060719
PPARGC1A	0.028603	0.088087	0.9112	1834	3	3.1108
ZNF496	0.028613	0.088117	0.9112	1835	3	2.3669
BMP6	0.028623	0.088148	0.9112	1836	4	0.72258
GPX6	0.028649	0.088228	0.9112	1837	4	0.99181
ALDH1A3	0.028676	0.08831	0.9112	1838	3	2.4381
PLA2G2D	0.028699	0.088366	0.9112	1839	3	2.4267
OR4S1	0.028729	0.088443	0.9112	1840	3	2.2143
SCAF1	0.02875	0.088506	0.9112	1841	3	0.45315
KCNJ16	0.028796	0.088642	0.9112	1842	4	0.7489
MRPS11	0.028802	0.088656	0.9112	1843	2	0.58434
GDI2	0.028818	0.088709	0.9112	1844	3	2.9492
TRNAU1AP	0.028826	0.08872	0.9112	1845	4	1.9469
OPALIN	0.028854	0.088798	0.9112	1846	1	-0.39075
USP16	0.028886	0.088882	0.9112	1847	3	2.6718
NLRC4	0.028892	0.088895	0.9112	1848	3	2.5908
OR13G1	0.028905	0.08893	0.9112	1849	2	-0.23955
GRAMD1C	0.028927	0.088995	0.9112	1850	3	2.956
RARRES2	0.028933	0.089009	0.9112	1851	4	2.195
CDON	0.028936	0.089019	0.9112	1852	4	1.1715
IL17A	0.028939	0.089025	0.9112	1853	3	2.2685
CCK	0.028944	0.089037	0.9112	1854	4	2.5144
C5orf52	0.028949	0.089046	0.9112	1855	3	3.0248
C7orf62	0.028957	0.089069	0.9112	1856	3	0.9362
STARD6	0.029011	0.089221	0.9112	1857	4	0.70954
PCSK6	0.029013	0.089225	0.9112	1858	3	2.3078
KLHL34	0.029027	0.089258	0.9112	1859	3	2.9276
MTMR6	0.02906	0.089342	0.9112	1860	3	1.41
MT1HL1	0.029063	0.089352	0.9112	1861	4	1.4546
MAPKAP1	0.029077	0.089397	0.9112	1862	3	3.3006
IZUMO3	0.029077	0.089399	0.9112	1863	4	1.4832
PRR20E	0.029107	0.089485	0.91121	1864	4	1.7716
ELF3	0.029112	0.089495	0.91121	1865	1	-0.6864
CD14	0.029163	0.089635	0.911561	1866	3	1.113
FAM21A	0.029182	0.089685	0.911561	1867	4	1.5241
KRTAP16-1	0.029208	0.089762	0.911561	1868	3	2.3441
LRWD1	0.029212	0.089771	0.911561	1869	4	1.5676
MAGEB18	0.029226	0.089817	0.911561	1870	3	2.4221
TEX2	0.029236	0.089844	0.911561	1871	4	3.0679
APH1B	0.029245	0.089863	0.911561	1872	4	2.1648
APBA2	0.029283	0.089965	0.911853	1873	4	3.5889
PHLPP2	0.029296	0.089999	0.911853	1874	2	1.215
RBM26	0.029318	0.090067	0.911853	1875	2	1.5108
IQGAP2	0.029324	0.090083	0.911853	1876	4	0.8731
HSPA4L	0.029365	0.090185	0.912303	1877	4	2.0363
PHF21B	0.029378	0.090223	0.912303	1878	3	1.9
SNX27	0.029422	0.090331	0.912462	1879	3	3.116
NPHP1	0.029506	0.090553	0.912462	1880	2	2.8067
FSHB	0.029522	0.090599	0.912462	1881	3	2.2827
RNF169	0.029525	0.090608	0.912462	1882	2	2.4597
ADAM8	0.029526	0.090616	0.912462	1883	4	1.5562
SH2B2	0.029536	0.090643	0.912462	1884	2	2.4471
RABEP1	0.029564	0.090716	0.912462	1885	4	0.77886
SERPINF1	0.029575	0.09075	0.912462	1886	4	1.0551
ANKRD20A3	0.029576	0.090753	0.912462	1887	2	0.11628
ASPDH	0.029618	0.090856	0.912462	1888	4	1.7568
ZNF34	0.029639	0.090916	0.912462	1889	4	2.1647
TNKS1BP1	0.029654	0.090965	0.912462	1890	4	0.89595
SOX30	0.029657	0.090973	0.912462	1891	2	2.4857
FOXC1	0.029662	0.090991	0.912462	1892	4	0.57119
LOC728392	0.02968	0.091036	0.912462	1893	3	1.8663
NR2E1	0.029687	0.09105	0.912462	1894	3	3.7631
SLC7A1	0.029731	0.091178	0.913265	1895	3	2.9526
RHOJ	0.029811	0.0914	0.914963	1896	3	2.1095
AQP1	0.029828	0.091444	0.914963	1897	2	2.1943
KBTBD3	0.029989	0.091864	0.91795	1898	2	-0.10482
ZSCAN21	0.030004	0.091894	0.91795	1899	4	2.9496
SLAMF8	0.030011	0.09191	0.91795	1900	4	0.82685
NYAP2	0.030041	0.092004	0.91795	1901	1	-0.61688
UBE2R2	0.030059	0.092057	0.91795	1902	3	3.5528
PLCD3	0.030125	0.092231	0.91795	1903	4	1.1548
MAEL	0.030129	0.09224	0.91795	1904	4	1.334
CACNG2	0.030144	0.092288	0.91795	1905	2	1.7933
ZNF177	0.030182	0.092395	0.91795	1906	4	0.83843
SNRPN	0.030193	0.09243	0.91795	1907	3	2.6297
OR4N2	0.03024	0.09256	0.91795	1908	4	2.9035
MYL1	0.030247	0.092581	0.91795	1909	1	-1.337
KIAA0430	0.030269	0.092631	0.91795	1910	3	2.6131
C4A	0.030282	0.092657	0.91795	1911	4	1.7185
OR51F2	0.030289	0.092676	0.91795	1912	4	2.0074
RBM27	0.030299	0.092703	0.91795	1913	2	-0.89061
BPIFB4	0.030345	0.092837	0.91795	1914	3	2.2608
UPP1	0.030351	0.092854	0.91795	1915	2	0.080925
SRSF2	0.030355	0.09287	0.91795	1916	4	1.9448
DEFB124	0.030393	0.092976	0.91795	1917	3	3.4831
CALCOCO1	0.030402	0.092999	0.91795	1918	1	-0.35185
C9orf57	0.030408	0.093017	0.91795	1919	4	1.155
NDUFV2	0.030416	0.09304	0.91795	1920	4	0.60196
GGN	0.030424	0.093056	0.91795	1921	4	1.5847
SLC29A3	0.030439	0.093102	0.91795	1922	4	1.2007
DNAH14	0.030447	0.093121	0.91795	1923	4	3.3721
N4BP2L2	0.030454	0.093133	0.91795	1924	1	-1.1843
FAM161B	0.030455	0.093135	0.91795	1925	4	1.4733
NKG7	0.030491	0.093228	0.918294	1926	3	2.0737
ACCSL	0.030505	0.093268	0.918294	1927	2	0.33769
NFE2	0.030532	0.093351	0.918294	1928	4	1.1811
DNASE2B	0.030539	0.093364	0.918294	1929	4	1.1729
C14orf37	0.030557	0.09341	0.918294	1930	1	-0.96304
P3H4	0.030675	0.09373	0.918475	1931	4	0.87869
CLDN34	0.030678	0.093739	0.918475	1932	4	2.2103
ACTL8	0.030712	0.093836	0.918475	1933	3	0.30537
OBP2B	0.030717	0.093851	0.918475	1934	4	1.392
GFRA2	0.03073	0.09388	0.918475	1935	3	3.077
HAS2	0.030731	0.093883	0.918475	1936	3	3.5893
GRM3	0.030737	0.093901	0.918475	1937	3	3.0077
ZNF736	0.030748	0.093931	0.918475	1938	3	3.6306
WFDC6	0.030763	0.09397	0.918475	1939	3	2.1211
SERTAD1	0.03078	0.094019	0.918475	1940	3	3.4647
RILPL2	0.030815	0.09411	0.918475	1941	3	1.5063
RNFT1	0.030826	0.094143	0.918475	1942	4	1.0793
ANKRD36B	0.030834	0.094168	0.918475	1943	4	1.0282
MAGIX	0.030857	0.094245	0.918475	1944	3	2.3559
MYH7B	0.030862	0.094261	0.918475	1945	3	3.7025
NEFL	0.030866	0.094281	0.918475	1946	3	2.6431
MIOX	0.030893	0.094345	0.918475	1947	2	1.7892
SERPINB7	0.030913	0.094406	0.918475	1948	3	3.2369
HSBP1	0.030918	0.094417	0.918475	1949	3	2.8169
ASCC2	0.030934	0.094458	0.918475	1950	3	2.7355
IRS4	0.03095	0.094517	0.918475	1951	4	2.5315
EIF3K	0.030969	0.094569	0.918475	1952	2	0.070042
STRC	0.030975	0.094582	0.918475	1953	2	2.4178
PCDHB3	0.031024	0.094724	0.91935	1954	4	2.0217
CDK5R2	0.03104	0.094768	0.91935	1955	4	1.2725
TIFA	0.031088	0.094907	0.91976	1956	3	2.2911
LRP12	0.031149	0.095089	0.92082	1957	3	3.0782
ADIPOR1	0.031176	0.095173	0.92082	1958	1	-2.2154
SULT1C3	0.031177	0.095175	0.92082	1959	4	2.0219
OR10G9	0.03119	0.095209	0.92082	1960	3	2.9039
IL3	0.031242	0.095355	0.921074	1961	3	2.2544
GIMAP2	0.031242	0.095356	0.921074	1962	4	2.3579
CERS1	0.031272	0.095445	0.921074	1963	2	2.4209
PRSS42	0.031334	0.095623	0.921303	1964	3	2.8396
TMEM8B	0.031382	0.095749	0.921303	1965	3	0.80669
B9D2	0.031386	0.095764	0.921303	1966	3	2.0643
RABIF	0.031416	0.095839	0.921303	1967	4	1.9995
SDK1	0.031432	0.095884	0.921303	1968	4	1.7829
PPP1R17	0.031434	0.09589	0.921303	1969	1	-0.34915
DIO2	0.031447	0.09593	0.921303	1970	2	2.6072
SULT4A1	0.031458	0.095952	0.921303	1971	4	3.2532
VSTM2L	0.031469	0.095991	0.921303	1972	3	2.0891
TMEM168	0.03148	0.096023	0.921303	1973	4	1.074
DNM1	0.031502	0.096087	0.921303	1974	3	2.6185
KLHDC8B	0.031537	0.096179	0.921303	1975	1	-2.9047
GLRA2	0.031551	0.096214	0.921303	1976	4	0.53801
KLK10	0.031618	0.096377	0.921303	1977	4	0.85672
ZNF853	0.031664	0.096495	0.921303	1978	3	3.362
PITPNM3	0.031691	0.096575	0.921303	1979	3	1.3925
C1orf110	0.031709	0.096621	0.921303	1980	4	1.9409
PCDHGA8	0.031743	0.09671	0.921303	1981	2	0.22961
ASCC3	0.03175	0.0793	0.902604	1982	3	3.6597
SENP8	0.031778	0.096808	0.921303	1983	3	2.817
IL13	0.031794	0.096844	0.921303	1984	3	1.0912
PICK1	0.031824	0.096928	0.921303	1985	4	1.762
ZNF808	0.031846	0.096989	0.921303	1986	3	1.6998
SMIM10	0.031876	0.097061	0.921303	1987	3	1.926
ISM2	0.031887	0.097087	0.921303	1988	3	2.1523
C17orf49	0.031908	0.07966	0.902604	1989	1	-0.13443
KLHL9	0.031913	0.09715	0.921303	1990	2	2.0685
HIST3H2A	0.031931	0.097203	0.921303	1991	3	1.999
OR1K1	0.031943	0.097231	0.921303	1992	3	2.2363
C20orf96	0.031944	0.097235	0.921303	1993	4	1.5234
SEMA4D	0.031968	0.097298	0.921303	1994	4	2.5838
FN3KRP	0.031975	0.097317	0.921303	1995	2	1.9754
SETD3	0.031976	0.097321	0.921303	1996	3	3.109
TMPRSS11A	0.032024	0.097448	0.921303	1997	4	0.90977
MTRNR2L8	0.032052	0.097521	0.921303	1998	2	1.5898
VDR	0.032056	0.097529	0.921303	1999	4	0.76997
[truncated: 17,111 more rows]
